# Supplementary material for: Toward Optimizing and Understanding Reversible Hyperpolarization of Lactate Esters Relayed from para-Hydrogen
Source: J Phys Chem Lett. 2022 Jul 21;13(29):6859–66. doi: 10.1021/acs.jpclett.2c01442 (PMC9340809; doi:10.1021/acs.jpclett.2c01442)
Supplement: Supplementary file 3 — jz2c01442_si_003.zip [file jz2c01442_si_003.zip]

Archive with 1 entries (1 files):
- Code_coherent_spin_dynamics_OH-3Ha-Hb.nb
