# Supplementary material for: Toward Optimizing and Understanding Reversible Hyperpolarization of Lactate Esters Relayed from para-Hydrogen
Source: J Phys Chem Lett. 2022 Jul 21;13(29):6859–66. doi: 10.1021/acs.jpclett.2c01442 (PMC9340809; doi:10.1021/acs.jpclett.2c01442)
Supplement: Supplementary file 3 — jz2c01442_si_003.zip [file jz2c01442_si_003.zip › Code_coherent_spin_dynamics_OH-3Ha-Hb.nb]

(* Content-type: application/vnd.wolfram.mathematica *)

(*** Wolfram Notebook File ***)
(* http://www.wolfram.com/nb *)

(* CreatedBy='Mathematica 12.0' *)

(*CacheID: 234*)
(* Internal cache information:
NotebookFileLineBreakTest
NotebookFileLineBreakTest
NotebookDataPosition[       158,          7]
NotebookDataLength[    278353,       6797]
NotebookOptionsPosition[    250679,       6425]
NotebookOutlinePosition[    251611,       6453]
CellTagsIndexPosition[    251527,       6448]
WindowFrame->Normal*)

(* Beginning of Notebook Content *)
Notebook[{

Cell[CellGroupData[{
Cell["Spin polarization transfer and spectra of lactate esters", "Title",
 CellChangeTimes->{{3.824285710742326*^9, 3.824285785077688*^9}, {
  3.827886198962748*^9, 3.827886273775292*^9}, {3.8481217305391703`*^9, 
  3.848121747295239*^9}, {3.853834360566823*^9, 3.853834401763485*^9}, {
  3.853900010196608*^9, 3.853900021589567*^9}, {3.857181341296288*^9, 
  3.857181350145198*^9}, {3.857211411439159*^9, 
  3.8572114165105267`*^9}},ExpressionUUID->"8bcd3642-3bc6-4970-b025-\
5eb269f20f0b"],

Cell[TextData[{
 "This program is part of the supplementary information for the article \
\[OpenCurlyDoubleQuote]Towards Optimising and Understanding Reversible \
Hyperpolarisation of Lactate Esters Relayed from Parahydrogen\
\[CloseCurlyDoubleQuote]. \n\nThis notebook can be used to calculate spin \
magnetization as a function of time and ",
 Cell[BoxData[
  FormBox[
   SuperscriptBox["", "1"], TraditionalForm]],ExpressionUUID->
  "cececa32-abac-42b3-8bb8-0acb4a8890a6"],
 "H-NMR-spectra for lactate esters, as described in the main article and \
associated supplementary information. \n\nHas been run with Mathematica 12.3. "
}], "Abstract",
 CellChangeTimes->{{3.848121758440474*^9, 3.848121802831629*^9}, {
  3.852012955033773*^9, 3.8520129738329983`*^9}, {3.853834465510716*^9, 
  3.853834517363963*^9}, {3.857211194431044*^9, 3.8572111948429537`*^9}, {
  3.8572112407673597`*^9, 3.8572112823820047`*^9}, {3.857211320285391*^9, 
  3.857211369070889*^9}, {3.857211434175351*^9, 3.857211435835134*^9}, {
  3.8572121824638166`*^9, 3.857212354614085*^9}, {3.8638588909537477`*^9, 
  3.8638589499620934`*^9}},ExpressionUUID->"603b8e76-1919-4690-bcd5-\
98b731d9696c"],

Cell[CellGroupData[{

Cell["MIT License", "Section",
 CellChangeTimes->{{3.853834422770343*^9, 
  3.853834435308161*^9}},ExpressionUUID->"6eac181f-9f8e-45d2-9964-\
bf43dd1c3786"],

Cell["\<\
Copyright \[Copyright] 2022 S. Karl-Mikael Svensson and Juha Vaara

Permission is hereby granted, free of charge, to any person obtaining a copy \
of this software and associated documentation files (the \
\[OpenCurlyDoubleQuote]Software\[CloseCurlyDoubleQuote]), to deal in the \
Software without restriction, including without limitation the rights to use, \
copy, modify, merge, publish, distribute, sublicense, and/or sell copies of \
the Software, and to permit persons to whom the Software is furnished to do \
so, subject to the following conditions:

The above copyright notice and this permission notice shall be included in \
all copies or substantial portions of the Software.

THE SOFTWARE IS PROVIDED \[OpenCurlyDoubleQuote]AS \
IS\[CloseCurlyDoubleQuote], WITHOUT WARRANTY OF ANY KIND, EXPRESS OR IMPLIED, \
INCLUDING BUT NOT LIMITED TO THE WARRANTIES OF MERCHANTABILITY, FITNESS FOR A \
PARTICULAR PURPOSE AND NONINFRINGEMENT. IN NO EVENT SHALL THE AUTHORS OR \
COPYRIGHT HOLDERS BE LIABLE FOR ANY CLAIM, DAMAGES OR OTHER LIABILITY, \
WHETHER IN AN ACTION OF CONTRACT, TORT OR OTHERWISE, ARISING FROM, OUT OF OR \
IN CONNECTION WITH THE SOFTWARE OR THE USE OR OTHER DEALINGS IN THE SOFTWARE.\
\>", "Text",
 CellChangeTimes->{{3.848121818114641*^9, 3.848121850975854*^9}, {
  3.8481219124633512`*^9, 3.8481219416158867`*^9}, {3.848122015808522*^9, 
  3.848122019873328*^9}, {3.848122801974744*^9, 3.848122922963584*^9}, {
  3.848122955843815*^9, 3.848122998627944*^9}, {3.853834541671462*^9, 
  3.853834546244029*^9}, {3.857181314508024*^9, 3.85718132772526*^9}, {
  3.857211642720744*^9, 3.857211699119814*^9}, {3.8572118237287807`*^9, 
  3.857211872225737*^9}, {3.8572119571372223`*^9, 
  3.857211959678493*^9}},ExpressionUUID->"4acd63e8-166a-4d21-a2fd-\
4018a2ac2b61"]
}, Open  ]],

Cell[CellGroupData[{

Cell["Preliminary commands", "Section",
 CellChangeTimes->{{3.84812203594118*^9, 
  3.848122059936866*^9}},ExpressionUUID->"30846748-36e7-4cae-87d2-\
78cf88b004e1"],

Cell[BoxData[
 RowBox[{
  RowBox[{"$HistoryLength", "=", "0"}], ";"}]], "Input",
 CellChangeTimes->{{3.848042282656437*^9, 3.848042288217586*^9}},
 CellLabel->"In[1]:=",ExpressionUUID->"6ed511ca-6c91-4047-9458-50d62c9727e0"],

Cell[BoxData[
 RowBox[{
  RowBox[{"Remove", "[", "\"\<Global`*\>\"", "]"}], ";"}]], "Input",
 CellChangeTimes->{{3.830914410785762*^9, 3.830914416492597*^9}, {
  3.830914604700596*^9, 3.830914626315092*^9}, {3.848045405585643*^9, 
  3.848045410268181*^9}, {3.848045531485312*^9, 3.84804553413944*^9}},
 CellLabel->"In[2]:=",ExpressionUUID->"5db11928-5e72-42bf-a305-6c94ca734cde"],

Cell[BoxData["$MachinePrecision"], "Input",
 CellLabel->"In[3]:=",ExpressionUUID->"6c4173d7-9e17-416b-ab5c-65867b67dbf2"],

Cell[BoxData[
 RowBox[{"MemoryAvailable", "[", "]"}]], "Input",
 CellChangeTimes->{{3.8317921768643293`*^9, 3.831792208870882*^9}},
 CellLabel->"In[4]:=",ExpressionUUID->"1fbc8cc2-b1ad-44ed-a6b4-2252b2e0d786"]
}, Open  ]],

Cell[CellGroupData[{

Cell["Constants", "Section",
 CellChangeTimes->{{3.848122085137776*^9, 
  3.848122106096135*^9}},ExpressionUUID->"c60d33ad-afef-4f0a-b3fe-\
ab9791647bb3"],

Cell[BoxData[{
 RowBox[{
  RowBox[{"Element", "[", 
   RowBox[{"hbar", ",", "Reals"}], "]"}], ";"}], "\[IndentingNewLine]", 
 RowBox[{
  RowBox[{"Element", "[", 
   RowBox[{"kB", ",", "Reals"}], "]"}], ";"}], "\[IndentingNewLine]", 
 RowBox[{
  RowBox[{"Element", "[", 
   RowBox[{"mu0", ",", "Reals"}], "]"}], ";"}], "\[IndentingNewLine]", 
 RowBox[{
  RowBox[{"Element", "[", 
   RowBox[{"muN", ",", "Reals"}], "]"}], ";"}]}], "Input",
 CellChangeTimes->{{3.827889827320874*^9, 3.8278898371181803`*^9}, {
   3.827890077232665*^9, 3.827890105613792*^9}, {3.827890468840158*^9, 
   3.827890558497075*^9}, 3.827890928592547*^9, {3.827895645817154*^9, 
   3.827895664965941*^9}, {3.827895709984272*^9, 3.827895852229974*^9}, {
   3.827905301747113*^9, 3.827905333058412*^9}, {3.8279128594204397`*^9, 
   3.827912878925597*^9}, {3.827972984195426*^9, 3.827973067529272*^9}, {
   3.828060111492674*^9, 3.82806011940114*^9}, {3.828060173125051*^9, 
   3.828060176282721*^9}, {3.828144092587294*^9, 3.82814409688244*^9}, {
   3.828145594335493*^9, 3.8281457744920464`*^9}, {3.82814629257895*^9, 
   3.828146302275317*^9}, {3.828161904105402*^9, 3.828161956429182*^9}, {
   3.828162079650937*^9, 3.828162220138438*^9}, {3.828162277909102*^9, 
   3.82816230838531*^9}, {3.82875303169598*^9, 3.828753041264201*^9}, {
   3.82875831076746*^9, 3.8287583172927237`*^9}, {3.8290171639103603`*^9, 
   3.829017173977955*^9}, {3.8437957989587307`*^9, 3.8437958029375772`*^9}, {
   3.8468289285927677`*^9, 3.846828931468175*^9}, {3.847249567628868*^9, 
   3.8472495682918997`*^9}, {3.848132115245532*^9, 3.8481321202851467`*^9}},
 CellLabel->"In[5]:=",ExpressionUUID->"f5c40264-fc84-42d0-b5c8-0535c4cb7fa3"],

Cell[BoxData[{
 RowBox[{
  RowBox[{"numConst", " ", "=", " ", 
   RowBox[{"{", "\[IndentingNewLine]", 
    RowBox[{"(*", 
     RowBox[{"CODATA", " ", "2018"}], "*)"}], "\[IndentingNewLine]", 
    RowBox[{
     RowBox[{"hbar", "\[Rule]", 
      RowBox[{"(", 
       RowBox[{"6.62607015", "*", 
        RowBox[{
         RowBox[{"10", "^", 
          RowBox[{"(", 
           RowBox[{"-", "34"}], ")"}]}], "/", 
         RowBox[{"(", 
          RowBox[{"2", "*", "Pi"}], ")"}]}]}], ")"}]}], 
     RowBox[{"(*", "Js", "*)"}], ",", "\[IndentingNewLine]", 
     RowBox[{"kB", "\[Rule]", 
      RowBox[{"1.380649", "*", 
       RowBox[{"10", "^", 
        RowBox[{"(", 
         RowBox[{"-", "23"}], ")"}]}]}]}], 
     RowBox[{"(*", 
      RowBox[{"JK", "^", 
       RowBox[{"-", "1"}]}], "*)"}], ",", "\[IndentingNewLine]", 
     RowBox[{"mu0", "->", 
      RowBox[{"1.25663706212", "*", 
       RowBox[{"10", "^", 
        RowBox[{"(", 
         RowBox[{"-", "6"}], ")"}]}]}]}], 
     RowBox[{"(*", 
      RowBox[{
       RowBox[{"NA", "^", 
        RowBox[{"-", "2"}]}], "=", 
       RowBox[{
        RowBox[{"Jm", "^", 
         RowBox[{"-", "1"}]}], 
        RowBox[{"s", "^", "2"}], 
        RowBox[{"C", "^", 
         RowBox[{"-", "2"}]}]}]}], "*)"}], ",", "\[IndentingNewLine]", 
     RowBox[{"muN", "->", 
      RowBox[{"5.0507837461", "*", 
       RowBox[{"10", "^", 
        RowBox[{"(", 
         RowBox[{"-", "27"}], ")"}]}]}]}]}], 
    RowBox[{"(*", 
     RowBox[{"JT", "^", 
      RowBox[{"-", "1"}]}], "*)"}], "\[IndentingNewLine]", "}"}]}], 
  ";"}], "\[IndentingNewLine]", 
 RowBox[{
  RowBox[{"numVal", "=", "numConst"}], ";"}]}], "Input",
 CellChangeTimes->{{3.828758338640609*^9, 3.82875834093863*^9}, {
  3.82901718014225*^9, 3.829017181610281*^9}, {3.843795811037511*^9, 
  3.8437958209548693`*^9}, {3.843795868776471*^9, 3.8437959273581963`*^9}, {
  3.84379603276484*^9, 3.8437960384944477`*^9}, {3.843796240270883*^9, 
  3.84379626721541*^9}, {3.8472495740524273`*^9, 3.84724957450042*^9}, {
  3.848132129438036*^9, 3.8481321375979156`*^9}, {3.848132351921617*^9, 
  3.8481323940638123`*^9}},
 CellLabel->"In[9]:=",ExpressionUUID->"5e62d018-0a1b-476a-a03f-e5da8ff04965"],

Cell["\<\
Colors for graphs taken from https://jfly.uni-koeln.de/color/  (accessed \
March 2022):\
\>", "Text",
 CellChangeTimes->{{3.856604023286729*^9, 3.856604043532157*^9}, {
  3.857181477340104*^9, 3.857181487031376*^9}, {3.857181679119898*^9, 
  3.857181680461986*^9}, {3.8586499640188303`*^9, 
  3.858649993061109*^9}},ExpressionUUID->"8bacb653-30ca-458d-b502-\
ecd23fa4de5d"],

Cell[BoxData[{
 RowBox[{
  RowBox[{"black", "=", 
   RowBox[{"RGBColor", "[", 
    RowBox[{"0", ",", "0", ",", "0"}], "]"}]}], ";"}], "\n", 
 RowBox[{
  RowBox[{"orange", "=", 
   RowBox[{"RGBColor", "[", 
    RowBox[{"0.9", ",", "0.6", ",", "0"}], "]"}]}], ";"}], "\n", 
 RowBox[{
  RowBox[{"bluishGreen", "=", 
   RowBox[{"RGBColor", "[", 
    RowBox[{"0", ",", "0.6", ",", "0.5"}], "]"}]}], ";"}], "\n", 
 RowBox[{
  RowBox[{"blue", "=", 
   RowBox[{"RGBColor", "[", 
    RowBox[{"0", ",", "0.45", ",", "0.7"}], "]"}]}], ";"}], "\n", 
 RowBox[{
  RowBox[{"vermillion", "=", 
   RowBox[{"RGBColor", "[", 
    RowBox[{"0.8", ",", "0.4", ",", "0"}], "]"}]}], ";"}], "\n", 
 RowBox[{
  RowBox[{"reddishPurple", "=", 
   RowBox[{"RGBColor", "[", 
    RowBox[{"0.8", ",", "0.6", ",", "0.7"}], "]"}]}], ";"}], "\n", 
 RowBox[{
  RowBox[{"colors", "=", 
   RowBox[{"{", 
    RowBox[{
    "black", ",", "orange", ",", "bluishGreen", ",", "blue", ",", 
     "vermillion", ",", "reddishPurple"}], "}"}]}], ";"}]}], "Input",
 CellChangeTimes->{{3.856604190035324*^9, 3.856604197154537*^9}, 
   3.8571815037300453`*^9, 3.8571817065694923`*^9},
 CellLabel->"In[11]:=",ExpressionUUID->"675b28c1-2d02-4efc-9b50-692a89af21d3"]
}, Open  ]],

Cell[CellGroupData[{

Cell["Cartesian basis for hydrogen-1 and carbon-13", "Section",
 CellChangeTimes->{{3.848122138285407*^9, 
  3.848122144064728*^9}},ExpressionUUID->"85317909-4698-4882-a937-\
bd1fe9a40baf"],

Cell[BoxData[{
 RowBox[{
  RowBox[{"paulix", " ", "=", " ", 
   RowBox[{"SparseArray", "[", 
    RowBox[{"FullSimplify", "[", 
     RowBox[{"{", 
      RowBox[{
       RowBox[{"{", 
        RowBox[{"0", ",", "1"}], "}"}], ",", 
       RowBox[{"{", 
        RowBox[{"1", ",", "0"}], "}"}]}], "}"}], "]"}], "]"}]}], 
  ";"}], "\[IndentingNewLine]", 
 RowBox[{
  RowBox[{"pauliy", " ", "=", " ", 
   RowBox[{"SparseArray", "[", 
    RowBox[{"FullSimplify", "[", 
     RowBox[{
      RowBox[{"(", 
       RowBox[{"1", "/", "I"}], ")"}], "*", 
      RowBox[{"{", 
       RowBox[{
        RowBox[{"{", 
         RowBox[{"0", ",", "1"}], "}"}], ",", 
        RowBox[{"{", 
         RowBox[{
          RowBox[{"-", "1"}], ",", "0"}], "}"}]}], "}"}]}], "]"}], "]"}]}], 
  ";"}], "\[IndentingNewLine]", 
 RowBox[{
  RowBox[{"pauliz", " ", "=", " ", 
   RowBox[{"SparseArray", "[", 
    RowBox[{"FullSimplify", "[", 
     RowBox[{"{", 
      RowBox[{
       RowBox[{"{", 
        RowBox[{"1", ",", "0"}], "}"}], ",", 
       RowBox[{"{", 
        RowBox[{"0", ",", 
         RowBox[{"-", "1"}]}], "}"}]}], "}"}], "]"}], "]"}]}], 
  ";"}], "\[IndentingNewLine]", 
 RowBox[{
  RowBox[{"pauli1", " ", "=", " ", 
   RowBox[{"SparseArray", "[", 
    RowBox[{"FullSimplify", "[", 
     RowBox[{"{", 
      RowBox[{
       RowBox[{"{", 
        RowBox[{"1", ",", "0"}], "}"}], ",", 
       RowBox[{"{", 
        RowBox[{"0", ",", "1"}], "}"}]}], "}"}], "]"}], "]"}]}], 
  ";"}]}], "Input",
 CellChangeTimes->{{3.827888921195939*^9, 3.827888944836822*^9}, {
   3.827889035608309*^9, 3.8278890413629227`*^9}, {3.827889100078875*^9, 
   3.82788929220255*^9}, {3.827890586583886*^9, 3.827890677157946*^9}, {
   3.8278907842384367`*^9, 3.827890885084256*^9}, {3.827893848501905*^9, 
   3.827893992122149*^9}, {3.8278940454963512`*^9, 3.82789413052173*^9}, {
   3.827894171993843*^9, 3.82789418784308*^9}, {3.827894266686495*^9, 
   3.8278942757450867`*^9}, {3.827894785799468*^9, 3.827894825411145*^9}, {
   3.827973123978434*^9, 3.827973134957225*^9}, {3.82806021522396*^9, 
   3.8280602317597218`*^9}, 3.828060263851748*^9, {3.8280633098727283`*^9, 
   3.828063344020487*^9}, {3.828063406031889*^9, 3.828063516731675*^9}, {
   3.828063591778028*^9, 3.8280636738419933`*^9}, {3.828065242522881*^9, 
   3.828065545187622*^9}, {3.828065726692183*^9, 3.828065794179528*^9}, {
   3.828753084087291*^9, 3.828753089095097*^9}, {3.8287587059705133`*^9, 
   3.828758754763742*^9}, {3.828760357516501*^9, 3.828760364208683*^9}, {
   3.828770115158125*^9, 3.828770120064742*^9}, {3.829017009412981*^9, 
   3.829017012426103*^9}, {3.829017064859212*^9, 3.829017106236224*^9}, {
   3.82901719696288*^9, 3.8290172239732943`*^9}, {3.8305078584217367`*^9, 
   3.8305079039577637`*^9}, {3.830915280984488*^9, 3.830915330754624*^9}, {
   3.8309154664178543`*^9, 3.830915509199657*^9}, {3.8310936138131237`*^9, 
   3.831093658925865*^9}, {3.844743157738873*^9, 3.844743225896224*^9}, {
   3.844760066929721*^9, 3.844760079417987*^9}, {3.846555559916954*^9, 
   3.846555560460751*^9}},
 CellLabel->"In[18]:=",ExpressionUUID->"30c290f6-2a76-4d00-9a70-6cc234cf47d8"],

Cell[BoxData[
 RowBox[{
  RowBox[{"pauliBasis", "=", 
   RowBox[{"{", 
    RowBox[{"pauli1", ",", "paulix", ",", "pauliy", ",", "pauliz"}], "}"}]}], 
  ";"}]], "Input",
 CellLabel->"In[22]:=",ExpressionUUID->"975566b1-21e6-44d8-83de-76e43094487f"],

Cell[BoxData[{
 RowBox[{
  RowBox[{"kOH", " ", "=", " ", "1"}], ";"}], "\[IndentingNewLine]", 
 RowBox[{
  RowBox[{"kHa1", " ", "=", " ", "2"}], ";"}], "\[IndentingNewLine]", 
 RowBox[{
  RowBox[{"kHa2", " ", "=", " ", "3"}], ";"}], "\[IndentingNewLine]", 
 RowBox[{
  RowBox[{"kHa3", " ", "=", " ", "4"}], ";"}], "\[IndentingNewLine]", 
 RowBox[{
  RowBox[{"kHb", " ", "=", " ", "5"}], ";"}], "\[IndentingNewLine]", 
 RowBox[{
  RowBox[{
   RowBox[{"nspins", " ", "=", " ", "5"}], ";"}], 
  " "}], "\[IndentingNewLine]", 
 RowBox[{
  RowBox[{"kx", "=", "2"}], ";"}], "\[IndentingNewLine]", 
 RowBox[{
  RowBox[{"ky", "=", "3"}], ";"}], "\[IndentingNewLine]", 
 RowBox[{
  RowBox[{"kz", "=", "4"}], ";"}]}], "Input",
 CellChangeTimes->CompressedData["
1:eJxTTMoPSmViYGCQAmIQzZvAkTKr/Y3jOi3xVBAd8292JoiesbYkC0Rvuxqi
UtrxxjHv+SkwfSHklu9CIC29a5U/iP5gfOosiP616yGYtuRSnTen841jTdWv
+SBaUe+b0CcgXfbhkyiIPuC7VS63+41j4gpmeRAt9c5cA0RvmbJYC0QvOhH1
+fwEoLk+sl9BdIm0o8gNIO3l4AGm762el3sLSNuceJwHog9+vPAbRCebzv0P
or8YtAnfBtIW1/pEQbRNZtxTEK34XO4FiJaU5/O4A6S/6v3zBNETjs/i+QWk
ud+t5gfRT3bvZrw0742j3oPpzCD6QMSm7b/nv3FUPeu4C0Sv998hXbbkjeO+
rzdkQbRQh9V5EP322vqLILpt/x6/ciDNJpsYAKInqHz9umPFG8d/q4y+g+hr
H58U2q184zg9KbQYRNvvaLrNveqNo5vmVDD9r7bvnPmaN45xq6TOg2gAN5rp
JA==
  "],
 CellLabel->"In[23]:=",ExpressionUUID->"c39d111a-eb45-444c-be0d-b1bc0a83f20b"],

Cell[BoxData[{
 RowBox[{
  RowBox[{"hydrogens", "=", 
   RowBox[{"{", 
    RowBox[{"kOH", ",", "kHa1", ",", "kHa2", ",", "kHa3", ",", "kHb"}], 
    "}"}]}], ";"}], "\[IndentingNewLine]", 
 RowBox[{
  RowBox[{"carbons", "=", 
   RowBox[{"{", "}"}]}], ";"}]}], "Input",
 CellChangeTimes->{{3.83040234816122*^9, 3.830402393418236*^9}, {
   3.830402681487001*^9, 3.830402715080318*^9}, {3.8304196468515882`*^9, 
   3.83041965058674*^9}, {3.8311959944546432`*^9, 3.831195997659814*^9}, 
   3.8340197608842173`*^9, {3.834036393923398*^9, 3.834036394001989*^9}, {
   3.834041230334203*^9, 3.8340412320780487`*^9}, {3.834042548721881*^9, 
   3.834042561696931*^9}, {3.834044218167688*^9, 3.834044228373446*^9}, {
   3.834045014055913*^9, 3.8340450192872047`*^9}, {3.8341059931328917`*^9, 
   3.8341059942046137`*^9}, 3.8413640086499977`*^9, 3.8465555862086554`*^9, {
   3.846828960240872*^9, 3.8468289757123003`*^9}, {3.848388223589707*^9, 
   3.848388224017267*^9}},
 CellLabel->"In[32]:=",ExpressionUUID->"d95cb738-d5e5-4bef-99fa-92ec082913cf"],

Cell[CellGroupData[{

Cell["Basis set of operators", "Subsection",
 CellChangeTimes->{{3.848122167317984*^9, 
  3.848122170945921*^9}},ExpressionUUID->"a9952044-5b29-4844-a3ba-\
6c1f44ab0e28"],

Cell[BoxData[
 RowBox[{
  RowBox[{"basCidentity", "=", 
   RowBox[{"IdentityMatrix", "[", 
    RowBox[{
     RowBox[{"2", "^", "nspins"}], ",", "SparseArray"}], "]"}]}], 
  ";"}]], "Input",
 CellChangeTimes->{{3.828758400405223*^9, 3.828758465358485*^9}, {
  3.8287703623649673`*^9, 3.828770364639792*^9}, {3.8290172447573547`*^9, 
  3.829017247233333*^9}, {3.8305079170961857`*^9, 3.830507922600059*^9}, {
  3.8309153739503117`*^9, 3.8309153842963877`*^9}, {3.8309154529034233`*^9, 
  3.8309154564718227`*^9}, {3.844743249256041*^9, 3.844743258856412*^9}, {
  3.844746077777501*^9, 3.844746079392563*^9}, {3.844760143418388*^9, 
  3.8447601547452917`*^9}, {3.844760614225432*^9, 3.8447606339444447`*^9}, {
  3.846555595200753*^9, 3.846555595808105*^9}},
 CellLabel->"In[34]:=",ExpressionUUID->"c5db15da-9dfe-4c1e-8e24-fa891c410aa9"],

Cell[BoxData[
 RowBox[{
  RowBox[{
   RowBox[{"basC1spin", "[", 
    RowBox[{"a_", ",", "b_"}], "]"}], ":=", 
   RowBox[{
    RowBox[{"basC1spin", "[", 
     RowBox[{"a", ",", "b"}], "]"}], "=", 
    RowBox[{"KroneckerProduct", "[", 
     RowBox[{
      RowBox[{"KroneckerProduct", "[", 
       RowBox[{
        RowBox[{"IdentityMatrix", "[", 
         RowBox[{
          RowBox[{"2", "^", 
           RowBox[{"(", 
            RowBox[{"a", "-", "1"}], ")"}]}], ",", "SparseArray"}], "]"}], 
        ",", 
        RowBox[{"pauliBasis", "[", 
         RowBox[{"[", "b", "]"}], "]"}]}], "]"}], ",", 
      RowBox[{"IdentityMatrix", "[", 
       RowBox[{
        RowBox[{"2", "^", 
         RowBox[{"(", 
          RowBox[{"nspins", "-", "a"}], ")"}]}], ",", "SparseArray"}], 
       "]"}]}], "]"}]}]}], ";"}]], "Input",
 CellChangeTimes->CompressedData["
1:eJxTTMoPSmViYGAQAWIQnRSgwnq87Y1jm6cWmL4TsZITRH985sENos8qTOUH
0RunywmBaL13OnIgOorxmDGIXpVTZCzb9cbxxSYVExBdEu+i8QRI37ON1wTR
UQVpeiC6re0GmO7bxfTrHZB+18nwB0SXKvqmTup54/jouX0aiG54N13534Q3
jttOiqiA6Nw1i3hdlr5x1Ln4XQhEv56lk+cKpJ+rJ+eD6JrQ2i4fIG2yvbkX
RC+a9nIyiK6aybsERDfoNa4D0beOPQbTCvmam0F0GLfxVhDNIMe1B0T/j/p1
AESnnLp0FETfEJI6A6IPnVNgrALSe12LWUD08ugkhp0rgPZsd2cC0QA6OKb/

  "],
 CellLabel->"In[35]:=",ExpressionUUID->"cb2e7f7b-eef1-472c-a023-3ad0327c99e3"],

Cell[BoxData[
 RowBox[{
  RowBox[{
   RowBox[{"basC2spin", "[", 
    RowBox[{"a_", ",", "b_", ",", "c_", ",", "d_"}], "]"}], ":=", 
   RowBox[{
    RowBox[{"basC2spin", "[", 
     RowBox[{"a", ",", "b", ",", "c", ",", "d"}], "]"}], "=", 
    RowBox[{
     RowBox[{"basC1spin", "[", 
      RowBox[{"a", ",", "b"}], "]"}], ".", 
     RowBox[{"basC1spin", "[", 
      RowBox[{"c", ",", "d"}], "]"}]}]}]}], ";"}]], "Input",
 CellChangeTimes->{{3.844853893262137*^9, 3.84485392215478*^9}, {
  3.844854483595908*^9, 3.844854492219531*^9}, {3.846555679213209*^9, 
  3.846555679645631*^9}},
 CellLabel->"In[36]:=",ExpressionUUID->"ac7cef42-329a-4890-988f-8ba79dcc1da7"]
}, Open  ]]
}, Open  ]],

Cell[CellGroupData[{

Cell["Functions", "Section",
 CellChangeTimes->{{3.8450221722069387`*^9, 3.845022178762301*^9}, {
  3.848122203433771*^9, 
  3.848122208848538*^9}},ExpressionUUID->"f069ebea-30bf-41c9-897a-\
05cbf286dfde"],

Cell["Turn a matrix into a vector: ", "Text",
 CellChangeTimes->{{3.8481233560101023`*^9, 3.8481233811079187`*^9}, {
  3.84812343680586*^9, 
  3.848123451894051*^9}},ExpressionUUID->"d0fb169f-2a25-45fc-9576-\
de1062d7c69b"],

Cell[BoxData[
 RowBox[{
  RowBox[{
   RowBox[{"vectorize", "[", "matrix_", "]"}], ":=", 
   RowBox[{"Flatten", "[", 
    RowBox[{"Transpose", "[", "matrix", "]"}], "]"}]}], ";"}]], "Input",
 CellLabel->"In[37]:=",ExpressionUUID->"58ed04aa-7882-4021-a6df-4ddefc93d6d9"],

Cell["Turn a vector into a matrix: ", "Text",
 CellChangeTimes->{{3.848123430809353*^9, 
  3.848123472070058*^9}},ExpressionUUID->"c3b03714-c41d-4dd5-84fd-\
2c4dec2289ba"],

Cell[BoxData[
 RowBox[{
  RowBox[{
   RowBox[{"unvectorize", "[", "vector_", "]"}], ":=", 
   RowBox[{"Transpose", "[", 
    RowBox[{"ArrayReshape", "[", 
     RowBox[{"vector", ",", 
      RowBox[{"{", 
       RowBox[{
        RowBox[{"Sqrt", "[", 
         RowBox[{"Length", "[", "vector", "]"}], "]"}], ",", 
        RowBox[{"Sqrt", "[", 
         RowBox[{"Length", "[", "vector", "]"}], "]"}]}], "}"}]}], "]"}], 
    "]"}]}], ";"}]], "Input",
 CellChangeTimes->{{3.828086317087812*^9, 3.828086437867386*^9}, {
   3.828508506786008*^9, 3.82850852931469*^9}, 3.828508650810789*^9, {
   3.828508754299872*^9, 3.828508877201665*^9}, {3.8285089101902943`*^9, 
   3.82850898376998*^9}, {3.828509061075849*^9, 3.828509138528047*^9}, {
   3.828509203826096*^9, 3.828509323317153*^9}, {3.828509354484043*^9, 
   3.828509384620017*^9}, {3.828509459395568*^9, 3.8285094911165867`*^9}, {
   3.828509612682781*^9, 3.828509637397348*^9}, {3.828511966544696*^9, 
   3.8285120623179913`*^9}, {3.828512705886095*^9, 3.8285129144036922`*^9}, {
   3.8285156800733757`*^9, 3.828515878868733*^9}, {3.8285159257017403`*^9, 
   3.828515926390389*^9}, {3.828515959516058*^9, 3.828515999789542*^9}, {
   3.828516902997589*^9, 3.828516908863277*^9}, {3.828518172878894*^9, 
   3.828518185141843*^9}, {3.828518261335*^9, 3.828518325387322*^9}, {
   3.828578984060721*^9, 3.828579041884307*^9}, 3.828579084066166*^9, {
   3.82858482385424*^9, 3.828584947240677*^9}, {3.828585681890072*^9, 
   3.8285858374019833`*^9}, {3.828588495196783*^9, 3.8285885026999197`*^9}, {
   3.8285885375638313`*^9, 3.8285885531276283`*^9}, 3.828588601635676*^9, {
   3.8287676966238403`*^9, 3.828767799860581*^9}, {3.8290178682725*^9, 
   3.829017894249116*^9}, {3.8290179260897303`*^9, 3.829017927423337*^9}, {
   3.830575309537653*^9, 3.830575314847281*^9}, {3.830842971435288*^9, 
   3.830843011791247*^9}, {3.830843042971292*^9, 3.8308430488082943`*^9}},
 CellLabel->"In[38]:=",ExpressionUUID->"5a82d65d-ba5a-465f-ba6c-cc1f23bd2a35"],

Cell["Normalization factor for operator/matrix: ", "Text",
 CellChangeTimes->{{3.848123496780629*^9, 3.848123535846633*^9}, {
  3.848123593494671*^9, 
  3.848123596790463*^9}},ExpressionUUID->"296666d6-4547-451d-96a2-\
2d839d9ccd24"],

Cell[BoxData[
 RowBox[{
  RowBox[{
   RowBox[{"norm", "[", "a_", "]"}], ":=", 
   RowBox[{"Sqrt", "[", 
    RowBox[{"Tr", "[", 
     RowBox[{
      RowBox[{"ConjugateTranspose", "[", "a", "]"}], ".", "a"}], "]"}], 
    "]"}]}], ";"}]], "Input",
 CellChangeTimes->{{3.828144141559667*^9, 3.8281441440227623`*^9}, {
   3.829017391818763*^9, 3.829017398974957*^9}, {3.830937632438073*^9, 
   3.830937644095208*^9}, {3.831090518785646*^9, 3.8310905276027517`*^9}, {
   3.831104195274115*^9, 3.831104195581085*^9}, {3.831104259811673*^9, 
   3.831104266569454*^9}, {3.831796576571055*^9, 3.831796584824297*^9}, {
   3.8450242208075666`*^9, 3.845024221961575*^9}, 3.847249764469564*^9, {
   3.847249798469668*^9, 3.847249813141735*^9}, {3.8474335807405987`*^9, 
   3.847433581282959*^9}, {3.848122225601527*^9, 3.8481222278570633`*^9}, {
   3.8481235247439938`*^9, 3.8481235259108133`*^9}},
 CellLabel->"In[39]:=",ExpressionUUID->"1a00cad9-d8c4-474b-b6bf-cc1c82cab57a"],

Cell["Combinations of functions: ", "Text",
 CellChangeTimes->{{3.848123552889244*^9, 
  3.848123561974804*^9}},ExpressionUUID->"6341e0dd-e450-48b6-967e-\
b971d1447b61"],

Cell[BoxData[
 RowBox[{
  RowBox[{
   RowBox[{"conjTransVecBasC1spin", "[", 
    RowBox[{"a_", ",", "b_"}], "]"}], ":=", 
   RowBox[{
    RowBox[{"conjTransVecBasC1spin", "[", 
     RowBox[{"a", ",", "b"}], "]"}], "=", 
    RowBox[{"ConjugateTranspose", "[", 
     RowBox[{"vectorize", "[", 
      RowBox[{"ConjugateTranspose", "[", 
       RowBox[{"basC1spin", "[", 
        RowBox[{"a", ",", "b"}], "]"}], "]"}], "]"}], "]"}]}]}], 
  ";"}]], "Input",
 CellChangeTimes->{{3.845013061638035*^9, 3.84501310370507*^9}, {
  3.845021961361556*^9, 3.845021964073822*^9}},
 CellLabel->"In[40]:=",ExpressionUUID->"ecd00b1d-f610-49bd-b0e6-b1e9d579a74a"],

Cell[BoxData[
 RowBox[{
  RowBox[{
   RowBox[{"normBasC1spin", "[", 
    RowBox[{"a_", ",", "b_"}], "]"}], ":=", 
   RowBox[{
    RowBox[{"normBasC1spin", "[", 
     RowBox[{"a", ",", "b"}], "]"}], "=", 
    RowBox[{"norm", "[", 
     RowBox[{"basC1spin", "[", 
      RowBox[{"a", ",", "b"}], "]"}], "]"}]}]}], ";"}]], "Input",
 CellChangeTimes->{{3.845024248562747*^9, 3.8450242855239563`*^9}},
 CellLabel->"In[41]:=",ExpressionUUID->"bb37fed5-527f-4b07-8f7d-ff07466f0a3b"],

Cell["Lorentzian function: ", "Text",
 CellChangeTimes->{{3.8538338327469463`*^9, 
  3.85383385696408*^9}},ExpressionUUID->"aa3db073-b8f8-4ace-a972-\
9276eaea9244"],

Cell[BoxData[
 RowBox[{
  RowBox[{
   RowBox[{"lorentzian", "[", 
    RowBox[{"scale_", ",", "width_", ",", "center_", ",", "x_"}], "]"}], ":=", 
   RowBox[{"scale", "*", 
    RowBox[{"(", 
     RowBox[{"1", "/", "Pi"}], ")"}], "*", 
    RowBox[{
     RowBox[{"(", 
      RowBox[{"width", "/", "2"}], ")"}], "/", 
     RowBox[{"(", 
      RowBox[{
       RowBox[{
        RowBox[{"(", 
         RowBox[{"x", "-", "center"}], ")"}], "^", "2"}], "+", 
       RowBox[{
        RowBox[{"(", 
         RowBox[{"width", "/", "2"}], ")"}], "^", "2"}]}], ")"}]}]}]}], 
  ";"}]], "Input",
 CellChangeTimes->{{3.852013677200316*^9, 3.852013703628949*^9}, {
  3.8520137870391827`*^9, 3.852013972152622*^9}},
 CellLabel->"In[42]:=",ExpressionUUID->"4d01f6a0-fa39-4da8-bb47-6fb7788f7cc7"],

Cell[BoxData[
 RowBox[{"FullSimplify", "[", 
  RowBox[{"lorentzian", "[", 
   RowBox[{"a", ",", "b", ",", "c", ",", "x"}], "]"}], "]"}]], "Input",
 CellChangeTimes->{{3.8520139992975187`*^9, 3.852014069937998*^9}, {
  3.852020832064286*^9, 3.852020834752185*^9}},
 CellLabel->"In[43]:=",ExpressionUUID->"d5bab52b-d284-4194-902e-4e5cd25bb2e3"],

Cell["Integration using the trapezoidal rule:", "Text",
 CellChangeTimes->{{3.853834264317375*^9, 
  3.853834303462337*^9}},ExpressionUUID->"9c6106b5-3329-4cce-9599-\
e71de65d931c"],

Cell[BoxData[
 RowBox[{
  RowBox[{"integrateTrapezoidalRule", "[", 
   RowBox[{"functionArray_", ",", "dx_"}], "]"}], ":=", 
  RowBox[{"dx", "*", 
   RowBox[{"(", "\[IndentingNewLine]", 
    RowBox[{
     RowBox[{
      RowBox[{"(", 
       RowBox[{"1", "/", "2"}], ")"}], "*", 
      RowBox[{"(", 
       RowBox[{
        RowBox[{"functionArray", "[", 
         RowBox[{"[", "1", "]"}], "]"}], "+", 
        RowBox[{"functionArray", "[", 
         RowBox[{"[", 
          RowBox[{"-", "1"}], "]"}], "]"}]}], ")"}]}], "\[IndentingNewLine]", 
     "+", 
     RowBox[{"Sum", "[", 
      RowBox[{
       RowBox[{"functionArray", "[", 
        RowBox[{"[", "i", "]"}], "]"}], ",", 
       RowBox[{"{", 
        RowBox[{"i", ",", "2", ",", 
         RowBox[{
          RowBox[{"Length", "[", "functionArray", "]"}], "-", "1"}]}], 
        "}"}]}], "]"}]}], "\[IndentingNewLine]", ")"}]}]}]], "Input",
 CellChangeTimes->{{3.853480060094862*^9, 3.853480172686021*^9}, 
   3.853481455753132*^9},
 CellLabel->"In[44]:=",ExpressionUUID->"c2615754-b87b-4bcd-a367-5517716ffa6a"]
}, Open  ]],

Cell[CellGroupData[{

Cell["The Hamiltonian and its parameters", "Section",
 CellChangeTimes->{{3.8278959513271503`*^9, 3.827895985382712*^9}, {
  3.827896036951324*^9, 3.827896041904522*^9}, {3.828062044448719*^9, 
  3.828062046304214*^9}, {3.8287660456199093`*^9, 3.828766046469314*^9}, {
  3.84812229481292*^9, 
  3.848122299440892*^9}},ExpressionUUID->"bfeb36af-3499-4807-9d84-\
7b32319fcb9b"],

Cell[CellGroupData[{

Cell["Zeeman-coupling", "Subsection",
 CellChangeTimes->{{3.848122305637628*^9, 
  3.8481223104809093`*^9}},ExpressionUUID->"585ed453-a3e7-4a43-af8a-\
379c202f68fd"],

Cell[BoxData[{
 RowBox[{
  RowBox[{"Element", "[", 
   RowBox[{"b0", ",", "Reals"}], "]"}], ";"}], "\[IndentingNewLine]", 
 RowBox[{
  RowBox[{"Element", "[", 
   RowBox[{"gammaC", ",", "Reals"}], "]"}], ";"}], "\[IndentingNewLine]", 
 RowBox[{
  RowBox[{"Element", "[", 
   RowBox[{"gammaH", ",", "Reals"}], "]"}], ";"}]}], "Input",
 CellLabel->"In[45]:=",ExpressionUUID->"846303dd-cf88-4422-b080-08ec802597b6"],

Cell[BoxData[{
 RowBox[{
  RowBox[{"gamma", " ", "=", " ", 
   RowBox[{"ConstantArray", "[", 
    RowBox[{"0", ",", 
     RowBox[{"{", 
      RowBox[{"nspins", ",", "nspins"}], "}"}]}], "]"}]}], 
  ";"}], "\[IndentingNewLine]", 
 RowBox[{
  RowBox[{"Do", "[", 
   RowBox[{
    RowBox[{
     RowBox[{"gamma", "[", 
      RowBox[{"[", 
       RowBox[{"j", ",", "j"}], "]"}], "]"}], "=", "gammaH"}], ",", 
    RowBox[{"{", 
     RowBox[{"j", ",", "hydrogens"}], "}"}]}], "]"}], 
  ";"}], "\[IndentingNewLine]", 
 RowBox[{
  RowBox[{"Do", "[", 
   RowBox[{
    RowBox[{
     RowBox[{"gamma", "[", 
      RowBox[{"[", 
       RowBox[{"j", ",", "j"}], "]"}], "]"}], "=", "gammaC"}], ",", 
    RowBox[{"{", 
     RowBox[{"j", ",", "carbons"}], "}"}]}], "]"}], 
  ";"}], "\[IndentingNewLine]", 
 RowBox[{
  RowBox[{"gamma", "=", 
   RowBox[{"SparseArray", "[", "gamma", "]"}]}], ";"}], "\[IndentingNewLine]", 
 RowBox[{
  RowBox[{"(*", 
   RowBox[{"MatrixForm", "[", "gamma", "]"}], "*)"}]}]}], "Input",
 CellChangeTimes->{{3.829017412473769*^9, 3.82901744818612*^9}, {
  3.829191545188178*^9, 3.829191565859591*^9}, {3.829639481805441*^9, 
  3.829639495619686*^9}, {3.829729940755177*^9, 3.8297299505395813`*^9}, {
  3.829730891447247*^9, 3.82973090657568*^9}, {3.8302446289526176`*^9, 
  3.8302446342913713`*^9}, {3.83040291507513*^9, 3.830403002099024*^9}, {
  3.8304030503340797`*^9, 3.830403055004065*^9}, {3.830507993124639*^9, 
  3.830508041396223*^9}, {3.8308426179529123`*^9, 3.83084261948108*^9}, {
  3.8318002986152*^9, 3.831800301475157*^9}, {3.844741243271412*^9, 
  3.844741263095426*^9}, {3.844761753656588*^9, 3.84476175713238*^9}, {
  3.846555815069442*^9, 3.846555816720599*^9}},
 CellLabel->"In[48]:=",ExpressionUUID->"06d55aaf-3b2f-4790-b1e5-6c8b6af7195f"],

Cell[BoxData[{
 RowBox[{
  RowBox[{"numGamma", "=", 
   RowBox[{"{", "\[IndentingNewLine]", 
    RowBox[{
     RowBox[{"gammaH", "\[Rule]", 
      RowBox[{"2.6752218744", "*", 
       RowBox[{"10", "^", "8"}]}]}], " ", 
     RowBox[{"(*", 
      RowBox[{"Hz", "/", "T"}], "*)"}], 
     RowBox[{"(*", 
      RowBox[{"CODATA", " ", "2018"}], "*)"}], ",", "\[IndentingNewLine]", 
     RowBox[{"gammaC", "->", 
      RowBox[{"Replace", "[", 
       RowBox[{
        RowBox[{"0.702412", "*", "muN", "*", 
         RowBox[{"2", "/", "hbar"}]}], ",", "numVal", ",", "Infinity"}], 
       "]"}]}]}], 
    RowBox[{"(*", 
     RowBox[{"Hz", "/", "T"}], "*)"}], 
    RowBox[{"(*", 
     RowBox[{
      RowBox[{
      "CRC", " ", "Handbook", " ", "of", " ", "Chemistry", " ", "and", " ", 
       "Physics"}], ",", "\n", " ", 
      RowBox[{"102", "nd", " ", "Edition"}], ",", " ", "2021"}], "*)"}], 
    "\[IndentingNewLine]", "}"}]}], ";"}], "\[IndentingNewLine]", 
 RowBox[{
  RowBox[{"numVal", "=", 
   RowBox[{"Join", "[", 
    RowBox[{"numVal", ",", "numGamma"}], "]"}]}], ";"}]}], "Input",
 CellChangeTimes->{{3.828766238336224*^9, 3.828766240398735*^9}, {
   3.846555847502359*^9, 3.846555874978052*^9}, {3.84813269602529*^9, 
   3.848132788689074*^9}, {3.8481332154193687`*^9, 3.848133267027175*^9}, {
   3.848135476301311*^9, 3.848135480796792*^9}, {3.8481397742105293`*^9, 
   3.8481397867328577`*^9}, {3.848369748891429*^9, 3.8483697556964283`*^9}, {
   3.8483700511543694`*^9, 3.848370099725371*^9}, {3.848370133937831*^9, 
   3.848370135521649*^9}, {3.848373706030898*^9, 3.848373722705002*^9}, {
   3.848373771825363*^9, 3.848373793359351*^9}, {3.848377349096768*^9, 
   3.848377350378619*^9}, 3.848389635546199*^9, {3.8539000514320717`*^9, 
   3.8539000527088823`*^9}},
 CellLabel->"In[52]:=",ExpressionUUID->"dfa5d9bb-e5f9-473c-896c-2a87f1bfb9b6"]
}, Open  ]],

Cell[CellGroupData[{

Cell["Chemical shift - isotropic", "Subsection",
 CellChangeTimes->{{3.848122346655044*^9, 
  3.8481223505448236`*^9}},ExpressionUUID->"7752af79-d293-441c-bbfa-\
e0613b5133ad"],

Cell[BoxData[{
 RowBox[{
  RowBox[{"deltaCS", "=", 
   RowBox[{"Table", "[", 
    RowBox[{
     RowBox[{"Subscript", "[", 
      RowBox[{"dCS", ",", "i"}], "]"}], ",", 
     RowBox[{"{", 
      RowBox[{"i", ",", "nspins"}], "}"}]}], "]"}]}], 
  ";"}], "\[IndentingNewLine]", 
 RowBox[{
  RowBox[{"Do", "[", 
   RowBox[{
    RowBox[{"Element", "[", 
     RowBox[{
      RowBox[{"deltaCS", "[", 
       RowBox[{"[", "i", "]"}], "]"}], ",", "Reals"}], "]"}], ",", 
    RowBox[{"{", 
     RowBox[{"i", ",", "nspins"}], "}"}]}], "]"}], ";"}]}], "Input",
 CellChangeTimes->{{3.82901750740141*^9, 3.8290175089691477`*^9}, {
  3.83180069785131*^9, 3.831800700170712*^9}, {3.848390255721142*^9, 
  3.8483902561208563`*^9}},
 CellLabel->"In[54]:=",ExpressionUUID->"9dc261d1-d89b-48ba-8997-05689e7c1f53"],

Cell[BoxData[
 RowBox[{
  RowBox[{"deltaCS", "=", 
   RowBox[{"Replace", "[", 
    RowBox[{"deltaCS", ",", 
     RowBox[{"{", "\[IndentingNewLine]", 
      RowBox[{
       RowBox[{
        RowBox[{"deltaCS", "[", 
         RowBox[{"[", "kHa2", "]"}], "]"}], "->", 
        RowBox[{"deltaCS", "[", 
         RowBox[{"[", "kHa1", "]"}], "]"}]}], ",", "\[IndentingNewLine]", 
       RowBox[{
        RowBox[{"deltaCS", "[", 
         RowBox[{"[", "kHa3", "]"}], "]"}], "->", 
        RowBox[{"deltaCS", "[", 
         RowBox[{"[", "kHa1", "]"}], "]"}]}]}], "\[IndentingNewLine]", "}"}], 
     ",", "Infinity"}], "]"}]}], ";"}]], "Input",
 CellChangeTimes->{{3.834043321058981*^9, 3.834043358852455*^9}, {
   3.8340442467448883`*^9, 3.834044270261743*^9}, 3.834044405334484*^9},
 CellLabel->"In[56]:=",ExpressionUUID->"c34b2eca-7ce5-4a78-952d-d4546db36083"],

Cell["\<\
The chemical shift reference is irrelevant for the homonuclear parts of the \
system, and for the heteronuclear parts it is negligible.\
\>", "Text",
 CellChangeTimes->{{3.829634799943493*^9, 3.829634858433607*^9}, {
  3.84655595790266*^9, 3.846555988607914*^9}, {3.847512182163356*^9, 
  3.847512232003636*^9}, {3.848123049451744*^9, 
  3.848123125604424*^9}},ExpressionUUID->"2414f011-1233-4461-a16f-\
ef4a9ee8a6b4"],

Cell[BoxData[{
 RowBox[{
  RowBox[{"numDelta", "=", 
   RowBox[{"{", "\[IndentingNewLine]", 
    RowBox[{"(*", 
     RowBox[{"Methyl", " ", "ester"}], "*)"}], "\[IndentingNewLine]", 
    RowBox[{
     RowBox[{
      RowBox[{"deltaCS", "[", 
       RowBox[{"[", "kOH", "]"}], "]"}], "\[Rule]", 
      RowBox[{"3.42", "*", 
       RowBox[{"10", "^", 
        RowBox[{"(", 
         RowBox[{"-", "6"}], ")"}]}]}]}], 
     RowBox[{"(*", 
      RowBox[{"ppm", "*", 
       RowBox[{"10", "^", "6"}]}], "*)"}], ",", "\[IndentingNewLine]", 
     RowBox[{
      RowBox[{"deltaCS", "[", 
       RowBox[{"[", "kHa1", "]"}], "]"}], "\[Rule]", 
      RowBox[{"1.38", " ", "*", 
       RowBox[{"10", "^", 
        RowBox[{"(", 
         RowBox[{"-", "6"}], ")"}]}]}]}], 
     RowBox[{"(*", 
      RowBox[{"ppm", "*", 
       RowBox[{"10", "^", "6"}]}], "*)"}], ",", "\[IndentingNewLine]", 
     RowBox[{
      RowBox[{"deltaCS", "[", 
       RowBox[{"[", "kHb", "]"}], "]"}], "\[Rule]", 
      RowBox[{"4.28", " ", "*", 
       RowBox[{"10", "^", 
        RowBox[{"(", 
         RowBox[{"-", "6"}], ")"}]}]}]}]}], 
    RowBox[{"(*", 
     RowBox[{"ppm", "*", 
      RowBox[{"10", "^", "6"}]}], "*)"}], 
    RowBox[{"(*", ",", "*)"}], "\[IndentingNewLine]", 
    RowBox[{"(*", 
     RowBox[{
      RowBox[{"deltaCS", "[", 
       RowBox[{"[", "kCa", "]"}], "]"}], "\[Rule]", 
      RowBox[{"20.13", "*", 
       RowBox[{"10", "^", 
        RowBox[{"(", 
         RowBox[{"-", "6"}], ")"}]}]}]}], " ", 
     RowBox[{"(*", 
      RowBox[{"ppm", "*", 
       RowBox[{"10", "^", "6"}]}], "*)"}], "*)"}], "\[IndentingNewLine]", 
    RowBox[{"(*", 
     RowBox[{
      RowBox[{"deltaCS", "[", 
       RowBox[{"[", "kCb", "]"}], "]"}], "\[Rule]", 
      RowBox[{"66.79", "*", 
       RowBox[{"10", "^", 
        RowBox[{"(", 
         RowBox[{"-", "6"}], ")"}]}]}]}], " ", 
     RowBox[{"(*", 
      RowBox[{"ppm", "*", 
       RowBox[{"10", "^", "6"}]}], "*)"}], "*)"}], "\[IndentingNewLine]", 
    RowBox[{"(*", 
     RowBox[{
      RowBox[{"deltaCS", "[", 
       RowBox[{"[", "kCc", "]"}], "]"}], "\[Rule]", 
      RowBox[{"176.00", "*", 
       RowBox[{"10", "^", 
        RowBox[{"(", 
         RowBox[{"-", "6"}], ")"}]}]}]}], " ", 
     RowBox[{"(*", 
      RowBox[{"ppm", "*", 
       RowBox[{"10", "^", "6"}]}], "*)"}], "*)"}], "\[IndentingNewLine]", 
    RowBox[{"(*", 
     RowBox[{"Ethyl", " ", "ester"}], "*)"}], "\[IndentingNewLine]", 
    RowBox[{"(*", 
     RowBox[{
      RowBox[{
       RowBox[{"deltaCS", "[", 
        RowBox[{"[", "kOH", "]"}], "]"}], "\[Rule]", 
       RowBox[{"2.76", "*", 
        RowBox[{"10", "^", 
         RowBox[{"(", 
          RowBox[{"-", "6"}], ")"}]}]}]}], 
      RowBox[{"(*", 
       RowBox[{"ppm", "*", 
        RowBox[{"10", "^", "6"}]}], "*)"}], ",", "\[IndentingNewLine]", 
      RowBox[{
       RowBox[{"deltaCS", "[", 
        RowBox[{"[", "kHa1", "]"}], "]"}], "\[Rule]", 
       RowBox[{"1.41", " ", "*", 
        RowBox[{"10", "^", 
         RowBox[{"(", 
          RowBox[{"-", "6"}], ")"}]}]}]}], 
      RowBox[{"(*", 
       RowBox[{"ppm", "*", 
        RowBox[{"10", "^", "6"}]}], "*)"}], ",", "\[IndentingNewLine]", 
      RowBox[{
       RowBox[{"deltaCS", "[", 
        RowBox[{"[", "kHb", "]"}], "]"}], "\[Rule]", 
       RowBox[{"4.25", " ", "*", 
        RowBox[{"10", "^", 
         RowBox[{"(", 
          RowBox[{"-", "6"}], ")"}]}]}]}]}], 
     RowBox[{"(*", 
      RowBox[{"ppm", "*", 
       RowBox[{"10", "^", "6"}]}], "*)"}], "*)"}], "\[IndentingNewLine]", 
    RowBox[{"(*", 
     RowBox[{"Butyl", " ", "ester"}], "*)"}], "\[IndentingNewLine]", 
    RowBox[{"(*", 
     RowBox[{
      RowBox[{
       RowBox[{"deltaCS", "[", 
        RowBox[{"[", "kOH", "]"}], "]"}], "\[Rule]", 
       RowBox[{"3.15", "*", 
        RowBox[{"10", "^", 
         RowBox[{"(", 
          RowBox[{"-", "6"}], ")"}]}]}]}], 
      RowBox[{"(*", 
       RowBox[{"ppm", "*", 
        RowBox[{"10", "^", "6"}]}], "*)"}], ",", "\[IndentingNewLine]", 
      RowBox[{
       RowBox[{"deltaCS", "[", 
        RowBox[{"[", "kHa1", "]"}], "]"}], "\[Rule]", 
       RowBox[{"1.40", " ", "*", 
        RowBox[{"10", "^", 
         RowBox[{"(", 
          RowBox[{"-", "6"}], ")"}]}]}]}], 
      RowBox[{"(*", 
       RowBox[{"ppm", "*", 
        RowBox[{"10", "^", "6"}]}], "*)"}], ",", "\[IndentingNewLine]", 
      RowBox[{
       RowBox[{"deltaCS", "[", 
        RowBox[{"[", "kHb", "]"}], "]"}], "\[Rule]", 
       RowBox[{"4.26", " ", "*", 
        RowBox[{"10", "^", 
         RowBox[{"(", 
          RowBox[{"-", "6"}], ")"}]}]}]}]}], 
     RowBox[{"(*", 
      RowBox[{"ppm", "*", 
       RowBox[{"10", "^", "6"}]}], "*)"}], "*)"}], "\[IndentingNewLine]", 
    "}"}]}], ";"}], "\[IndentingNewLine]", 
 RowBox[{
  RowBox[{"numVal", "=", 
   RowBox[{"Join", "[", 
    RowBox[{"numVal", ",", "numDelta"}], "]"}]}], ";"}]}], "Input",
 CellChangeTimes->{{3.8287663641780777`*^9, 3.828766365740263*^9}, {
   3.829191698465455*^9, 3.829191762326049*^9}, {3.829634830041767*^9, 
   3.8296348778124228`*^9}, {3.8296350415069227`*^9, 3.829635044687849*^9}, {
   3.829639527089114*^9, 3.82963953333077*^9}, {3.829730007287237*^9, 
   3.82973001194214*^9}, {3.829730839312845*^9, 3.829730850247699*^9}, {
   3.829794073235939*^9, 3.829794091404128*^9}, 3.829794134035068*^9, {
   3.829795808907751*^9, 3.829795814444311*^9}, {3.830244663118684*^9, 
   3.830244668727556*^9}, {3.830419684278697*^9, 3.830419714034543*^9}, {
   3.831196052285852*^9, 3.831196085239183*^9}, {3.83403640902932*^9, 
   3.834036452382468*^9}, 3.834042604816682*^9, {3.834042662563987*^9, 
   3.834042678259839*^9}, {3.834043227842141*^9, 3.834043235151908*^9}, {
   3.834043335558943*^9, 3.8340433439896183`*^9}, {3.846556000437031*^9, 
   3.846556001331599*^9}, {3.8475122416031313`*^9, 3.84751229128643*^9}, {
   3.84838856512875*^9, 3.848388571367807*^9}, 3.857181816511499*^9, {
   3.8571818999911137`*^9, 3.8571819911533537`*^9}, 3.857182152815125*^9, {
   3.8586501129650927`*^9, 3.858650151066136*^9}, {3.8586512150887613`*^9, 
   3.858651249674313*^9}},
 CellLabel->"In[57]:=",ExpressionUUID->"e25d5e9f-4c4e-4027-9233-bbe6973641eb"],

Cell[BoxData[{
 RowBox[{
  RowBox[{"hZeeman", "=", 
   RowBox[{"ConstantArray", "[", 
    RowBox[{"0", ",", 
     RowBox[{"{", 
      RowBox[{
       RowBox[{"2", "^", "nspins"}], ",", 
       RowBox[{"2", "^", "nspins"}]}], "}"}]}], "]"}]}], 
  ";"}], "\[IndentingNewLine]", 
 RowBox[{
  RowBox[{"Do", "[", 
   RowBox[{
    RowBox[{"hZeeman", "+=", 
     RowBox[{"FullSimplify", "[", 
      RowBox[{
       RowBox[{"-", 
        RowBox[{"gamma", "[", 
         RowBox[{"[", 
          RowBox[{"j", ",", "j"}], "]"}], "]"}]}], "*", 
       RowBox[{"(", 
        RowBox[{"1", "+", 
         RowBox[{"deltaCS", "[", 
          RowBox[{"[", "j", "]"}], "]"}]}], ")"}], "*", "b0", "*", 
       RowBox[{"(", 
        RowBox[{"hbar", "/", "2"}], ")"}], "*", 
       RowBox[{"basC1spin", "[", 
        RowBox[{"j", ",", "kz"}], "]"}]}], "]"}]}], ",", 
    RowBox[{"{", 
     RowBox[{"j", ",", "1", ",", "nspins"}], "}"}]}], "]"}], 
  ";"}], "\[IndentingNewLine]", 
 RowBox[{
  RowBox[{"hZeeman", "=", 
   RowBox[{"FullSimplify", "[", 
    RowBox[{"SparseArray", "[", "hZeeman", "]"}], "]"}]}], 
  ";"}], "\[IndentingNewLine]", 
 RowBox[{
  RowBox[{"(*", 
   RowBox[{"MatrixForm", "[", "hZeeman", "]"}], "*)"}]}]}], "Input",
 CellChangeTimes->{{3.827896991363908*^9, 3.827897033104423*^9}, {
   3.827897191049407*^9, 3.827897202894978*^9}, {3.8278972384021397`*^9, 
   3.827897252014443*^9}, {3.8279074103272963`*^9, 3.8279074799826727`*^9}, {
   3.827907668365162*^9, 3.827907674451702*^9}, {3.8279082913953953`*^9, 
   3.827908362406295*^9}, {3.827908403376597*^9, 3.827908403781302*^9}, {
   3.8279086970778713`*^9, 3.8279088998595943`*^9}, {3.8279089361008263`*^9, 
   3.82790893803057*^9}, {3.827912964456231*^9, 3.827912988374752*^9}, {
   3.827913147619372*^9, 3.827913268398941*^9}, {3.82791411878283*^9, 
   3.827914158206277*^9}, {3.827914189962611*^9, 3.8279142759022417`*^9}, {
   3.8279143107104187`*^9, 3.827914365947661*^9}, {3.827914399310432*^9, 
   3.827914491548007*^9}, {3.827914558750971*^9, 3.827914637023028*^9}, {
   3.827914668057434*^9, 3.827914697969801*^9}, {3.827915093363638*^9, 
   3.82791510513431*^9}, {3.827915146589218*^9, 3.827915161353561*^9}, {
   3.827915206778269*^9, 3.827915236667233*^9}, {3.827915279585742*^9, 
   3.8279153651561604`*^9}, 3.827915424275399*^9, {3.827915544084278*^9, 
   3.827915565453318*^9}, {3.827915812920684*^9, 3.8279158141089563`*^9}, {
   3.827915854627329*^9, 3.827915856159791*^9}, {3.827916266869059*^9, 
   3.827916292881043*^9}, {3.827916348422536*^9, 3.827916420055148*^9}, {
   3.827916529372487*^9, 3.827916637432959*^9}, {3.8279166933634987`*^9, 
   3.827916750038327*^9}, {3.8279168507106*^9, 3.827916855114743*^9}, {
   3.8279168927211237`*^9, 3.8279169111708183`*^9}, {3.8279169678337603`*^9, 
   3.827917007268427*^9}, {3.827974073895466*^9, 3.827974194135416*^9}, {
   3.8280619519125834`*^9, 3.828061973026587*^9}, {3.8280620129854317`*^9, 
   3.8280620157004633`*^9}, {3.828065985104343*^9, 3.828065986122221*^9}, {
   3.828066025689913*^9, 3.82806636186369*^9}, {3.828067139622473*^9, 
   3.828067175488583*^9}, {3.828067232817916*^9, 3.8280674078121653`*^9}, {
   3.8280674499448233`*^9, 3.828067469823345*^9}, {3.828067559196615*^9, 
   3.828067589949045*^9}, {3.8280797035794497`*^9, 3.828079778221698*^9}, {
   3.8280798121123457`*^9, 3.8280798907813168`*^9}, {3.828079999389757*^9, 
   3.8280800016272383`*^9}, {3.82808112206012*^9, 3.82808123732475*^9}, {
   3.828081296528812*^9, 3.82808137074853*^9}, {3.828145827392701*^9, 
   3.828145887819496*^9}, {3.828145927879189*^9, 3.828145968747415*^9}, {
   3.828146000506566*^9, 3.8281461193753633`*^9}, {3.8281461865045223`*^9, 
   3.8281462081388197`*^9}, {3.828146254485862*^9, 3.828146256274496*^9}, {
   3.828146334525216*^9, 3.8281464119297743`*^9}, {3.828162433929879*^9, 
   3.828162549968186*^9}, {3.828162587017681*^9, 3.828162731290394*^9}, {
   3.82841232780684*^9, 3.828412387180357*^9}, {3.828412421032206*^9, 
   3.828412559102955*^9}, {3.82841273209067*^9, 3.8284128911819963`*^9}, {
   3.828412928929612*^9, 3.828412995578774*^9}, {3.828413746908565*^9, 
   3.8284138089387093`*^9}, {3.828497668775795*^9, 3.8284977533329573`*^9}, {
   3.828501198709609*^9, 3.8285012979756613`*^9}, {3.82876614220228*^9, 
   3.828766153037305*^9}, 3.828766183125201*^9, 3.8287662239725313`*^9, {
   3.8287662640783157`*^9, 3.8287663481233664`*^9}, {3.828766396907029*^9, 
   3.828766400550639*^9}, {3.8290203442782917`*^9, 3.829020363820527*^9}, {
   3.829020714766735*^9, 3.8290207149649563`*^9}, {3.829191787404922*^9, 
   3.829191843991548*^9}, {3.829639541233603*^9, 3.8296395480555677`*^9}, {
   3.829730694459803*^9, 3.829730707678401*^9}, {3.8297308250685997`*^9, 
   3.829730833244276*^9}, {3.830244697603814*^9, 3.830244705813972*^9}, {
   3.830401736356634*^9, 3.830401801182969*^9}, {3.830401837630712*^9, 
   3.830401843228941*^9}, {3.8305081344564466`*^9, 3.830508151913953*^9}, {
   3.830842705112978*^9, 3.8308427064765463`*^9}, {3.830921660424097*^9, 
   3.8309216805442047`*^9}, {3.831093761684423*^9, 3.831093775426972*^9}, {
   3.831792467209506*^9, 3.831792469370867*^9}, {3.844741281174966*^9, 
   3.84474129684041*^9}, {3.844761777543469*^9, 3.84476178097227*^9}, {
   3.846556032451017*^9, 3.8465560330262136`*^9}},
 CellLabel->"In[59]:=",ExpressionUUID->"ca8a91ef-d2e3-40f7-a3b0-117c07435e75"]
}, Open  ]],

Cell[CellGroupData[{

Cell["Rotating frame", "Subsection",
 CellChangeTimes->{{3.829632615515325*^9, 3.829632623641828*^9}, {
  3.848122420359729*^9, 
  3.848122424226644*^9}},ExpressionUUID->"dd4df958-2f00-43ba-a9fe-\
f278ae64b639"],

Cell[BoxData[
 RowBox[{"AbsoluteTiming", "[", 
  RowBox[{
   RowBox[{"hFrameH", "=", 
    RowBox[{"ConstantArray", "[", 
     RowBox[{"0", ",", 
      RowBox[{"{", 
       RowBox[{
        RowBox[{"2", "^", "nspins"}], ",", 
        RowBox[{"2", "^", "nspins"}]}], "}"}], ",", "SparseArray"}], "]"}]}], 
   ";", "\[IndentingNewLine]", 
   RowBox[{"Do", "[", 
    RowBox[{
     RowBox[{"hFrameH", "+=", 
      RowBox[{"FullSimplify", "[", 
       RowBox[{
        RowBox[{"-", "gammaH"}], "*", "b0", "*", 
        RowBox[{"(", 
         RowBox[{"hbar", "/", "2"}], ")"}], "*", 
        RowBox[{"basC1spin", "[", 
         RowBox[{"j", ",", "kz"}], "]"}]}], "]"}]}], ",", 
     RowBox[{"{", 
      RowBox[{"j", ",", "1", ",", "nspins"}], "}"}]}], "]"}], ";", 
   "\[IndentingNewLine]", 
   RowBox[{"hFrameH", "=", 
    RowBox[{"FullSimplify", "[", "hFrameH", "]"}]}], ";"}], "]"}]], "Input",
 CellChangeTimes->{{3.83039528223814*^9, 3.830395297339025*^9}, {
  3.830401960884801*^9, 3.8304019984705667`*^9}, {3.8305082031780357`*^9, 
  3.8305082195907583`*^9}, {3.830842787949757*^9, 3.830842788882968*^9}, {
  3.830921618644001*^9, 3.830921645811901*^9}, {3.831093877810178*^9, 
  3.831093890273426*^9}, {3.844741353270482*^9, 3.844741363331222*^9}, {
  3.844761854952362*^9, 3.844761870975864*^9}, {3.846556071203685*^9, 
  3.846556072019033*^9}, {3.8468290693290854`*^9, 3.8468290730555162`*^9}, {
  3.847340163213029*^9, 3.847340194352849*^9}, {3.847340237131192*^9, 
  3.8473402444273567`*^9}},
 CellLabel->"In[62]:=",ExpressionUUID->"02a8af94-3f77-4b1a-a233-88b5f298ee36"]
}, Open  ]],

Cell[CellGroupData[{

Cell["J-coupling", "Subsection",
 CellChangeTimes->{{3.848122440432096*^9, 
  3.8481224775952168`*^9}},ExpressionUUID->"0b11886f-042c-4697-872a-\
4aa15db11f38"],

Cell["\<\
J-coupling is assumed to be isotropic and heteronuclear. The J-coupling \
between magnetically equivalent spins affect the thermal equilibrium, but it \
does not affect the dynamics. \
\>", "Text",
 CellChangeTimes->{{3.8481224499912024`*^9, 3.84812248766619*^9}, {
  3.8594488935733337`*^9, 3.859448954388801*^9}, {3.859448997125907*^9, 
  3.859449056262068*^9}},ExpressionUUID->"f59195b4-cfe4-4305-9c1b-\
7a53c5c48c63"],

Cell[BoxData[{
 RowBox[{
  RowBox[{"jCoupling", "=", 
   RowBox[{"Table", "[", 
    RowBox[{
     RowBox[{"Subscript", "[", 
      RowBox[{"jC", ",", "i", ",", "j"}], "]"}], ",", 
     RowBox[{"{", 
      RowBox[{"i", ",", "nspins"}], "}"}], ",", 
     RowBox[{"{", 
      RowBox[{"j", ",", "nspins"}], "}"}]}], "]"}]}], 
  ";"}], "\[IndentingNewLine]", 
 RowBox[{
  RowBox[{"Do", "[", 
   RowBox[{
    RowBox[{
     RowBox[{"jCoupling", "[", 
      RowBox[{"[", 
       RowBox[{"i", ",", "i"}], "]"}], "]"}], "=", "0"}], ",", 
    RowBox[{"{", 
     RowBox[{"i", ",", "nspins"}], "}"}]}], "]"}], 
  ";"}], "\[IndentingNewLine]", 
 RowBox[{
  RowBox[{"Do", "[", 
   RowBox[{
    RowBox[{"Do", "[", 
     RowBox[{
      RowBox[{"Element", "[", 
       RowBox[{
        RowBox[{"jCoupling", "[", 
         RowBox[{"[", 
          RowBox[{"j", ",", "i"}], "]"}], "]"}], ",", "Reals"}], "]"}], ",", 
      RowBox[{"{", 
       RowBox[{"j", ",", 
        RowBox[{"i", "-", "1"}]}], "}"}]}], "]"}], ",", 
    RowBox[{"{", 
     RowBox[{"i", ",", "nspins"}], "}"}]}], "]"}], 
  ";"}], "\[IndentingNewLine]", 
 RowBox[{
  RowBox[{"Do", "[", 
   RowBox[{
    RowBox[{"Do", "[", 
     RowBox[{
      RowBox[{
       RowBox[{"jCoupling", "[", 
        RowBox[{"[", 
         RowBox[{"i", ",", "j"}], "]"}], "]"}], "=", 
       RowBox[{"jCoupling", "[", 
        RowBox[{"[", 
         RowBox[{"j", ",", "i"}], "]"}], "]"}]}], ",", 
      RowBox[{"{", 
       RowBox[{"j", ",", 
        RowBox[{"i", "-", "1"}]}], "}"}]}], "]"}], ",", 
    RowBox[{"{", 
     RowBox[{"i", ",", "nspins"}], "}"}]}], "]"}], 
  ";"}], "\[IndentingNewLine]", 
 RowBox[{
  RowBox[{"jCoupling", "=", 
   RowBox[{"SparseArray", "[", "jCoupling", "]"}]}], ";"}]}], "Input",
 CellChangeTimes->{{3.827896899464204*^9, 3.827896917317213*^9}, {
  3.82790674764784*^9, 3.8279067580922813`*^9}, {3.828766508735499*^9, 
  3.828766573525823*^9}, {3.829017563924148*^9, 3.8290175663043118`*^9}, {
  3.830508253066647*^9, 3.830508264926943*^9}, {3.831800687688985*^9, 
  3.831800691473724*^9}, {3.834045672842157*^9, 3.834045675785199*^9}, {
  3.84474141794247*^9, 3.844741418343196*^9}, {3.8447619133783703`*^9, 
  3.8447619154409313`*^9}, {3.846556134771406*^9, 3.846556135218934*^9}, {
  3.8472500456446323`*^9, 3.8472500486812277`*^9}, {3.848390295132681*^9, 
  3.848390295577366*^9}},
 CellLabel->"In[63]:=",ExpressionUUID->"ca69b90a-ef9e-48d6-a644-4209c1977be6"],

Cell[BoxData[{
 RowBox[{
  RowBox[{"jCoupling", "=", 
   RowBox[{"Normal", "[", "jCoupling", "]"}]}], ";"}], "\[IndentingNewLine]", 
 RowBox[{
  RowBox[{"Do", "[", 
   RowBox[{
    RowBox[{"jCoupling", "=", 
     RowBox[{"Replace", "[", 
      RowBox[{"jCoupling", ",", 
       RowBox[{
        RowBox[{"Subscript", "[", 
         RowBox[{"jC", ",", "i", ",", "j"}], "]"}], "->", 
        RowBox[{"Subscript", "[", 
         RowBox[{"jC", ",", "kHa1", ",", "j"}], "]"}]}], ",", "Infinity"}], 
      "]"}]}], ",", 
    RowBox[{"{", 
     RowBox[{"i", ",", 
      RowBox[{"{", 
       RowBox[{"kHa2", ",", "kHa3"}], "}"}]}], "}"}], ",", 
    RowBox[{"{", 
     RowBox[{"j", ",", 
      RowBox[{"Join", "[", 
       RowBox[{"carbons", ",", "hydrogens"}], "]"}]}], "}"}]}], "]"}], 
  ";"}], "\[IndentingNewLine]", 
 RowBox[{
  RowBox[{"Do", "[", 
   RowBox[{
    RowBox[{"jCoupling", "=", 
     RowBox[{"Replace", "[", 
      RowBox[{"jCoupling", ",", 
       RowBox[{
        RowBox[{"Subscript", "[", 
         RowBox[{"jC", ",", "j", ",", "i"}], "]"}], "->", 
        RowBox[{"Subscript", "[", 
         RowBox[{"jC", ",", "j", ",", "kHa1"}], "]"}]}], ",", "Infinity"}], 
      "]"}]}], ",", 
    RowBox[{"{", 
     RowBox[{"i", ",", 
      RowBox[{"{", 
       RowBox[{"kHa2", ",", "kHa3"}], "}"}]}], "}"}], ",", 
    RowBox[{"{", 
     RowBox[{"j", ",", 
      RowBox[{"Join", "[", 
       RowBox[{"carbons", ",", "hydrogens"}], "]"}]}], "}"}]}], "]"}], 
  ";"}], "\[IndentingNewLine]", 
 RowBox[{
  RowBox[{"jCouplingDynamics", "=", 
   RowBox[{"Replace", "[", 
    RowBox[{"jCoupling", ",", 
     RowBox[{
      RowBox[{"Subscript", "[", 
       RowBox[{"jC", ",", "kHa1", ",", "kHa1"}], "]"}], "->", "0"}], ",", 
     "Infinity"}], "]"}]}], ";"}], "\[IndentingNewLine]", 
 RowBox[{
  RowBox[{"jCoupling", "=", 
   RowBox[{"SparseArray", "[", "jCoupling", "]"}]}], 
  ";"}], "\[IndentingNewLine]", 
 RowBox[{
  RowBox[{
   RowBox[{"jCouplingDynamics", "=", 
    RowBox[{"SparseArray", "[", "jCouplingDynamics", "]"}]}], ";"}], 
  "\[IndentingNewLine]", 
  RowBox[{"(*", 
   RowBox[{"MatrixForm", "[", "jCoupling", "]"}], 
   "*)"}]}], "\[IndentingNewLine]", 
 RowBox[{
  RowBox[{"(*", 
   RowBox[{"MatrixForm", "[", "jCouplingDynamics", "]"}], "*)"}]}]}], "Input",
 CellChangeTimes->{{3.8340450902838907`*^9, 3.8340452166977377`*^9}, {
  3.834045247417807*^9, 3.834045326809279*^9}, {3.8340453584573927`*^9, 
  3.834045390169642*^9}, {3.834045450128318*^9, 3.834045507737915*^9}, {
  3.834045539257605*^9, 3.8340455647141333`*^9}, {3.8340456166651077`*^9, 
  3.8340456842671547`*^9}, {3.834045912423937*^9, 3.834045914439775*^9}, {
  3.841364128687448*^9, 3.8413642171787043`*^9}, {3.8447414410619802`*^9, 
  3.8447414414329348`*^9}, {3.844761923856759*^9, 3.844761926092944*^9}, {
  3.846556145998785*^9, 3.846556146478903*^9}, {3.8472500577190647`*^9, 
  3.847250066437549*^9}},
 CellLabel->"In[68]:=",ExpressionUUID->"23e60872-0965-42bf-8883-ee0921732f13"],

Cell[BoxData[{
 RowBox[{
  RowBox[{"numJcoupling", "=", 
   RowBox[{"{", "\[IndentingNewLine]", 
    RowBox[{
     RowBox[{
      RowBox[{"jCoupling", "[", 
       RowBox[{"[", 
        RowBox[{"kOH", ",", "kHa1"}], "]"}], "]"}], "->", "1.0"}], 
     RowBox[{"(*", "Hz", "*)"}], ",", "\[IndentingNewLine]", 
     RowBox[{
      RowBox[{"jCoupling", "[", 
       RowBox[{"[", 
        RowBox[{"kOH", ",", "kHb"}], "]"}], "]"}], "\[Rule]", 
      RowBox[{"-", "0.5"}]}], 
     RowBox[{"(*", "Hz", "*)"}], ",", "\[IndentingNewLine]", 
     RowBox[{
      RowBox[{"jCoupling", "[", 
       RowBox[{"[", 
        RowBox[{"kHa1", ",", "kHb"}], "]"}], "]"}], "->", "7.4"}], 
     RowBox[{"(*", "Hz", "*)"}], ",", "\[IndentingNewLine]", 
     RowBox[{
      RowBox[{"jCoupling", "[", 
       RowBox[{"[", 
        RowBox[{"kHa1", ",", "kHa2"}], "]"}], "]"}], "->", 
      RowBox[{"-", "14.1"}]}]}], 
    RowBox[{"(*", "Hz", "*)"}], 
    RowBox[{"(*", ",", "*)"}], "\[IndentingNewLine]", 
    RowBox[{"(*", 
     RowBox[{
      RowBox[{
       RowBox[{"jCoupling", "[", 
        RowBox[{"[", 
         RowBox[{"kOH", ",", "kCa"}], "]"}], "]"}], "\[Rule]", "7.1"}], " ", 
      RowBox[{"(*", "Hz", "*)"}], ",", "\[IndentingNewLine]", 
      RowBox[{
       RowBox[{"jCoupling", "[", 
        RowBox[{"[", 
         RowBox[{"kHa1", ",", "kCa"}], "]"}], "]"}], "\[Rule]", "126.3"}], 
      RowBox[{"(*", "Hz", "*)"}], ",", "\[IndentingNewLine]", 
      RowBox[{
       RowBox[{"jCoupling", "[", 
        RowBox[{"[", 
         RowBox[{"kHb", ",", "kCa"}], "]"}], "]"}], "\[Rule]", 
       RowBox[{"-", "4.4"}]}]}], 
     RowBox[{"(*", "Hz", "*)"}], "*)"}], "\[IndentingNewLine]", 
    RowBox[{"(*", 
     RowBox[{
      RowBox[{
       RowBox[{"jCoupling", "[", 
        RowBox[{"[", 
         RowBox[{"kOH", ",", "kCb"}], "]"}], "]"}], "\[Rule]", 
       RowBox[{"-", "2.7"}]}], " ", 
      RowBox[{"(*", "Hz", "*)"}], ",", "\[IndentingNewLine]", 
      RowBox[{
       RowBox[{"jCoupling", "[", 
        RowBox[{"[", 
         RowBox[{"kHa1", ",", "kCb"}], "]"}], "]"}], "\[Rule]", 
       RowBox[{"-", "4.8"}]}], 
      RowBox[{"(*", "Hz", "*)"}], ",", "\[IndentingNewLine]", 
      RowBox[{
       RowBox[{"jCoupling", "[", 
        RowBox[{"[", 
         RowBox[{"kHb", ",", "kCb"}], "]"}], "]"}], "\[Rule]", "136.3"}]}], 
     " ", 
     RowBox[{"(*", "Hz", "*)"}], "*)"}], "\[IndentingNewLine]", 
    RowBox[{"(*", 
     RowBox[{
      RowBox[{
       RowBox[{"jCoupling", "[", 
        RowBox[{"[", 
         RowBox[{"kOH", ",", "kCc"}], "]"}], "]"}], "\[Rule]", "5.2"}], " ", 
      RowBox[{"(*", "Hz", "*)"}], ",", "\[IndentingNewLine]", 
      RowBox[{
       RowBox[{"jCoupling", "[", 
        RowBox[{"[", 
         RowBox[{"kHa1", ",", "kCc"}], "]"}], "]"}], "->", "5.3"}], 
      RowBox[{"(*", "Hz", "*)"}], ",", "\[IndentingNewLine]", 
      RowBox[{
       RowBox[{"jCoupling", "[", 
        RowBox[{"[", 
         RowBox[{"kHb", ",", "kCc"}], "]"}], "]"}], "->", 
       RowBox[{"-", "4.2"}]}]}], 
     RowBox[{"(*", "Hz", "*)"}], "*)"}], "\[IndentingNewLine]", 
    RowBox[{"(*", 
     RowBox[{"Ethyl", " ", "ester"}], "*)"}], "\[IndentingNewLine]", 
    RowBox[{"(*", 
     RowBox[{
      RowBox[{
       RowBox[{"jCoupling", "[", 
        RowBox[{"[", 
         RowBox[{"kOH", ",", "kHa1"}], "]"}], "]"}], "->", "0.9"}], 
      RowBox[{"(*", "Hz", "*)"}], ",", "\[IndentingNewLine]", 
      RowBox[{
       RowBox[{"jCoupling", "[", 
        RowBox[{"[", 
         RowBox[{"kOH", ",", "kHb"}], "]"}], "]"}], "\[Rule]", 
       RowBox[{"-", "0.4"}]}], 
      RowBox[{"(*", "Hz", "*)"}], ",", "\[IndentingNewLine]", 
      RowBox[{
       RowBox[{"jCoupling", "[", 
        RowBox[{"[", 
         RowBox[{"kHa1", ",", "kHb"}], "]"}], "]"}], "->", "7.4"}], 
      RowBox[{"(*", "Hz", "*)"}], ",", "\[IndentingNewLine]", 
      RowBox[{
       RowBox[{"jCoupling", "[", 
        RowBox[{"[", 
         RowBox[{"kHa1", ",", "kHa2"}], "]"}], "]"}], "->", 
       RowBox[{"-", "14.04"}]}]}], 
     RowBox[{"(*", "Hz", "*)"}], "*)"}], "\[IndentingNewLine]", 
    RowBox[{"(*", 
     RowBox[{"Butyl", " ", "ester"}], "*)"}], "\[IndentingNewLine]", 
    RowBox[{"(*", 
     RowBox[{
      RowBox[{
       RowBox[{"jCoupling", "[", 
        RowBox[{"[", 
         RowBox[{"kOH", ",", "kHa1"}], "]"}], "]"}], "->", "0.9"}], 
      RowBox[{"(*", "Hz", "*)"}], ",", "\[IndentingNewLine]", 
      RowBox[{
       RowBox[{"jCoupling", "[", 
        RowBox[{"[", 
         RowBox[{"kOH", ",", "kHb"}], "]"}], "]"}], "\[Rule]", 
       RowBox[{"-", "0.4"}]}], 
      RowBox[{"(*", "Hz", "*)"}], ",", "\[IndentingNewLine]", 
      RowBox[{
       RowBox[{"jCoupling", "[", 
        RowBox[{"[", 
         RowBox[{"kHa1", ",", "kHb"}], "]"}], "]"}], "->", "7.4"}], 
      RowBox[{"(*", "Hz", "*)"}], ",", "\[IndentingNewLine]", 
      RowBox[{
       RowBox[{"jCoupling", "[", 
        RowBox[{"[", 
         RowBox[{"kHa1", ",", "kHa2"}], "]"}], "]"}], "->", 
       RowBox[{"-", "14.03"}]}]}], 
     RowBox[{"(*", "Hz", "*)"}], "*)"}], "\[IndentingNewLine]", "}"}]}], 
  ";"}], "\[IndentingNewLine]", 
 RowBox[{
  RowBox[{"numVal", "=", 
   RowBox[{"Join", "[", 
    RowBox[{"numVal", ",", "numJcoupling"}], "]"}]}], ";"}]}], "Input",
 CellChangeTimes->{{3.8291124409721203`*^9, 3.829112452338119*^9}, 
   3.829112788934235*^9, {3.829114560157996*^9, 3.829114561121542*^9}, {
   3.829191874473523*^9, 3.82919192344361*^9}, {3.829192020378582*^9, 
   3.8291920263167953`*^9}, {3.829192061227447*^9, 3.829192066991403*^9}, {
   3.829639587789583*^9, 3.829639592057394*^9}, {3.829730756080503*^9, 
   3.829730763932398*^9}, {3.829730979397237*^9, 3.829730982997344*^9}, {
   3.829807780933731*^9, 3.829807802550662*^9}, {3.830244756650455*^9, 
   3.830244785654642*^9}, {3.830307485175701*^9, 3.830307499728694*^9}, {
   3.8303346748922253`*^9, 3.830334686266204*^9}, {3.8304197441553507`*^9, 
   3.8304197620065413`*^9}, {3.8304198310418043`*^9, 3.830419896496313*^9}, {
   3.830419961429503*^9, 3.830419963110835*^9}, {3.830420019145854*^9, 
   3.830420021307519*^9}, {3.830589130015113*^9, 3.830589177171692*^9}, {
   3.831196146522284*^9, 3.831196231963646*^9}, {3.831196265089394*^9, 
   3.831196267695424*^9}, {3.83119630354563*^9, 3.831196306354047*^9}, {
   3.831196338157363*^9, 3.8311963661588783`*^9}, {3.834036481271352*^9, 
   3.834036520887985*^9}, {3.834036580874331*^9, 3.834036645911304*^9}, {
   3.834036685255602*^9, 3.8340367419432087`*^9}, {3.8340427600542727`*^9, 
   3.834042866103148*^9}, {3.834043425823382*^9, 3.834043448327343*^9}, 
   3.834043530752956*^9, {3.834043612695387*^9, 3.8340436546650476`*^9}, {
   3.834045726590485*^9, 3.834045767453822*^9}, 3.834045809452341*^9, 
   3.834045849089964*^9, 3.841364439760139*^9, {3.846556211199889*^9, 
   3.8465562206446877`*^9}, {3.847250077581841*^9, 3.8472501327948112`*^9}, {
   3.847433655496708*^9, 3.84743367344205*^9}, {3.8483885817217693`*^9, 
   3.848388595207796*^9}, {3.857182005689659*^9, 3.857182007620867*^9}, 
   3.857182049413126*^9, 3.8571822097442427`*^9, {3.8586501885060797`*^9, 
   3.85865032045891*^9}, {3.858651285313367*^9, 3.858651381488867*^9}},
 CellLabel->"In[74]:=",ExpressionUUID->"1aebc8b1-f246-4e2c-a624-58a367be2e40"],

Cell[BoxData[{
 RowBox[{"AbsoluteTiming", "[", 
  RowBox[{
   RowBox[{"hJcoupling", "=", 
    RowBox[{"ConstantArray", "[", 
     RowBox[{"0", ",", 
      RowBox[{"{", 
       RowBox[{
        RowBox[{"2", "^", "nspins"}], ",", 
        RowBox[{"2", "^", "nspins"}]}], "}"}]}], "]"}]}], ";", 
   "\[IndentingNewLine]", 
   RowBox[{"Do", "[", 
    RowBox[{
     RowBox[{"Do", "[", 
      RowBox[{
       RowBox[{"hJcoupling", "+=", 
        RowBox[{"FullSimplify", "[", 
         RowBox[{"2", "*", "Pi", "*", 
          RowBox[{"jCoupling", "[", 
           RowBox[{"[", 
            RowBox[{"i", ",", "j"}], "]"}], "]"}], "*", 
          RowBox[{"(", 
           RowBox[{"hbar", "/", 
            RowBox[{"2", "^", "2"}]}], ")"}], "*", 
          RowBox[{"basC2spin", "[", 
           RowBox[{"i", ",", "k", ",", "j", ",", "k"}], "]"}]}], "]"}]}], ",", 
       RowBox[{"{", 
        RowBox[{"j", ",", 
         RowBox[{"i", "+", "1"}], ",", "nspins"}], "}"}], ",", 
       RowBox[{"{", 
        RowBox[{"k", ",", 
         RowBox[{"{", 
          RowBox[{"kx", ",", "ky", ",", "kz"}], "}"}]}], "}"}]}], "]"}], ",", 
     RowBox[{"{", 
      RowBox[{"i", ",", "1", ",", 
       RowBox[{"nspins", "-", "1"}]}], "}"}]}], "]"}], ";", 
   "\[IndentingNewLine]", 
   RowBox[{"hJcoupling", "=", 
    RowBox[{"FullSimplify", "[", 
     RowBox[{"SparseArray", "[", "hJcoupling", "]"}], "]"}]}], ";"}], 
  "]"}], "\[IndentingNewLine]", 
 RowBox[{
  RowBox[{"(*", 
   RowBox[{"MatrixForm", "[", "hJcoupling", "]"}], "*)"}]}]}], "Input",
 CellChangeTimes->{{3.827896938579225*^9, 3.827896948526908*^9}, {
   3.827897914105769*^9, 3.827897918623622*^9}, {3.827897952121684*^9, 
   3.82789797906844*^9}, {3.827905184074534*^9, 3.827905210812101*^9}, {
   3.827914710929633*^9, 3.82791477326961*^9}, 3.8279148064241447`*^9, 
   3.8279148369090977`*^9, {3.827916310182735*^9, 3.8279163261373463`*^9}, {
   3.8279170416962233`*^9, 3.8279171113059807`*^9}, {3.827974252478506*^9, 
   3.827974280251891*^9}, {3.828066384248808*^9, 3.828066589456544*^9}, {
   3.828067491562307*^9, 3.828067531729434*^9}, {3.828067610818552*^9, 
   3.828067644460226*^9}, {3.828067895116674*^9, 3.8280679115346737`*^9}, {
   3.8280680008834*^9, 3.828068089526513*^9}, {3.828068148810525*^9, 
   3.828068179162059*^9}, {3.82806922383615*^9, 3.828069335729785*^9}, {
   3.8280693915469017`*^9, 3.828069680501295*^9}, {3.828069719162621*^9, 
   3.828069723677227*^9}, {3.828069847330639*^9, 3.828069849030085*^9}, {
   3.828069881644253*^9, 3.8280699388545923`*^9}, {3.8280786993703012`*^9, 
   3.828078823251811*^9}, {3.8280788534859867`*^9, 3.828078854734551*^9}, {
   3.828078907523203*^9, 3.828078934971142*^9}, {3.8280789701256*^9, 
   3.828078995220504*^9}, {3.828079026758276*^9, 3.828079139918297*^9}, {
   3.828079189370193*^9, 3.8280792420837727`*^9}, {3.828079289194358*^9, 
   3.828079306717502*^9}, {3.8280793422419977`*^9, 3.828079402352166*^9}, {
   3.828081442301052*^9, 3.828081452832234*^9}, {3.828144564820429*^9, 
   3.828144568789019*^9}, {3.82814645217095*^9, 3.828146664670514*^9}, 
   3.8281467231186047`*^9, {3.828162765020137*^9, 3.8281627961113997`*^9}, {
   3.828413038888702*^9, 3.828413066273609*^9}, {3.82849777084159*^9, 
   3.828497785971587*^9}, {3.828766531647994*^9, 3.828766587588081*^9}, {
   3.828766731012624*^9, 3.828766763634386*^9}, {3.828767538411256*^9, 
   3.828767550816127*^9}, {3.829192130142888*^9, 3.829192271177824*^9}, {
   3.829639602900773*^9, 3.8296396122770853`*^9}, {3.829789574776867*^9, 
   3.8297895815057373`*^9}, {3.829793766162444*^9, 3.829793783771792*^9}, {
   3.829978606089375*^9, 3.8299786464837418`*^9}, {3.8299788867739983`*^9, 
   3.829978892305241*^9}, {3.830226438837058*^9, 3.830226439881843*^9}, {
   3.830227815608045*^9, 3.830227816271776*^9}, {3.830244817990368*^9, 
   3.830244823972781*^9}, {3.8304020558564053`*^9, 3.830402095611031*^9}, {
   3.830403149150217*^9, 3.830403356520999*^9}, {3.830403390243622*^9, 
   3.830403493514429*^9}, {3.83040359541401*^9, 3.830403651918869*^9}, {
   3.8305083002399597`*^9, 3.8305083190262537`*^9}, {3.830842870133051*^9, 
   3.830842871224318*^9}, {3.83092151985194*^9, 3.830921548941347*^9}, {
   3.8310940550752897`*^9, 3.8310940672350883`*^9}, {3.831094126710621*^9, 
   3.831094134246718*^9}, {3.831792506242364*^9, 3.831792508108498*^9}, {
   3.844741013913048*^9, 3.844741041923993*^9}, {3.844741474195237*^9, 
   3.844741474515272*^9}, {3.8447619417608633`*^9, 3.844761979741034*^9}, {
   3.84655624507664*^9, 3.846556245476639*^9}, {3.852694599859139*^9, 
   3.8526946047895403`*^9}, {3.85270213036821*^9, 3.852702139544338*^9}, {
   3.852948121476914*^9, 3.852948122705381*^9}},
 CellLabel->"In[76]:=",ExpressionUUID->"8a711852-3931-4cf1-8e22-7c15ed04ee74"],

Cell[BoxData[
 RowBox[{"AbsoluteTiming", "[", 
  RowBox[{
   RowBox[{"hJcouplingDynamics", "=", 
    RowBox[{"ConstantArray", "[", 
     RowBox[{"0", ",", 
      RowBox[{"{", 
       RowBox[{
        RowBox[{"2", "^", "nspins"}], ",", 
        RowBox[{"2", "^", "nspins"}]}], "}"}]}], "]"}]}], ";", 
   "\[IndentingNewLine]", 
   RowBox[{"Do", "[", 
    RowBox[{
     RowBox[{"Do", "[", 
      RowBox[{
       RowBox[{"hJcouplingDynamics", "+=", 
        RowBox[{"FullSimplify", "[", 
         RowBox[{"2", "*", "Pi", "*", 
          RowBox[{"jCouplingDynamics", "[", 
           RowBox[{"[", 
            RowBox[{"i", ",", "j"}], "]"}], "]"}], "*", 
          RowBox[{"(", 
           RowBox[{"hbar", "/", 
            RowBox[{"2", "^", "2"}]}], ")"}], "*", 
          RowBox[{"basC2spin", "[", 
           RowBox[{"i", ",", "k", ",", "j", ",", "k"}], "]"}]}], "]"}]}], ",", 
       RowBox[{"{", 
        RowBox[{"j", ",", 
         RowBox[{"i", "+", "1"}], ",", "nspins"}], "}"}], ",", 
       RowBox[{"{", 
        RowBox[{"k", ",", 
         RowBox[{"{", 
          RowBox[{"kx", ",", "ky", ",", "kz"}], "}"}]}], "}"}]}], "]"}], ",", 
     RowBox[{"{", 
      RowBox[{"i", ",", "1", ",", 
       RowBox[{"nspins", "-", "1"}]}], "}"}]}], "]"}], ";", 
   "\[IndentingNewLine]", 
   RowBox[{"hJcouplingDynamics", "=", 
    RowBox[{"FullSimplify", "[", 
     RowBox[{"SparseArray", "[", "hJcouplingDynamics", "]"}], "]"}]}], ";"}], 
  "]"}]], "Input",
 CellChangeTimes->{{3.841364497483873*^9, 3.841364512139324*^9}, {
  3.844741500869665*^9, 3.844741501142562*^9}, {3.844761963565629*^9, 
  3.8447619926214447`*^9}, {3.846556253045065*^9, 3.8465562537320766`*^9}, {
  3.852694611232671*^9, 3.852694616444035*^9}, {3.852703246188677*^9, 
  3.8527032711204576`*^9}, {3.852703312913748*^9, 3.85270331627407*^9}, {
  3.852948105980075*^9, 3.85294811615234*^9}, {3.852970098213237*^9, 
  3.8529701000174313`*^9}, {3.853836086753331*^9, 3.853836103455501*^9}},
 CellLabel->"In[77]:=",ExpressionUUID->"9044a176-39fa-45cd-8540-f8988ff531fd"]
}, Open  ]],

Cell[CellGroupData[{

Cell["Hamiltonian", "Subsection",
 CellChangeTimes->{{3.8481232543759193`*^9, 
  3.8481232782291327`*^9}},ExpressionUUID->"e367f8b4-5df2-4bde-9e90-\
f3d46f8acddc"],

Cell[BoxData[
 RowBox[{"AbsoluteTiming", "[", 
  RowBox[{"hGeneral", "=", 
   RowBox[{"SparseArray", "[", 
    RowBox[{"FullSimplify", "[", 
     RowBox[{"SymmetrizedArray", "[", 
      RowBox[{"hZeeman", "+", "hJcoupling"}], "]"}], "]"}], "]"}]}], 
  "]"}]], "Input",
 CellChangeTimes->{{3.844762020224246*^9, 3.844762050224073*^9}},
 CellLabel->"In[78]:=",ExpressionUUID->"f01ca47e-fad6-4b8a-838e-07ebdff37292"],

Cell[BoxData[
 RowBox[{"AbsoluteTiming", "[", 
  RowBox[{"hGeneralDynamics", "=", 
   RowBox[{"SparseArray", "[", 
    RowBox[{"FullSimplify", "[", 
     RowBox[{"SymmetrizedArray", "[", 
      RowBox[{"hZeeman", "+", "hJcouplingDynamics"}], "]"}], "]"}], "]"}]}], 
  "]"}]], "Input",
 CellChangeTimes->{{3.844762067728983*^9, 3.844762074085957*^9}, {
  3.852703323041491*^9, 3.852703330368959*^9}, {3.8538361199788923`*^9, 
  3.853836126477953*^9}},
 CellLabel->"In[79]:=",ExpressionUUID->"0cb8288d-d40f-4f73-b10d-f6a59e94b576"],

Cell[BoxData[
 RowBox[{"MemoryInUse", "[", "]"}]], "Input",
 CellLabel->"In[80]:=",ExpressionUUID->"d639262a-51d1-4e12-b80a-7fbbf3515fbd"],

Cell[BoxData[
 RowBox[{"Share", "[", "]"}]], "Input",
 CellChangeTimes->{{3.8444976764340973`*^9, 3.8444976821958313`*^9}},
 CellLabel->"In[81]:=",ExpressionUUID->"edafa3f2-437c-4706-86d2-c4631028a732"]
}, Open  ]]
}, Open  ]],

Cell[CellGroupData[{

Cell["Liouvillian", "Section",
 CellChangeTimes->{{3.848388729988369*^9, 
  3.848388752831869*^9}},ExpressionUUID->"eb053beb-a20a-4d2e-a7ef-\
7adf838e59a2"],

Cell[BoxData[
 RowBox[{"AbsoluteTiming", "[", "\[IndentingNewLine]", 
  RowBox[{
   RowBox[{"liouvillianGeneral", "=", 
    RowBox[{"SparseArray", "[", 
     RowBox[{"FullSimplify", "[", 
      RowBox[{
       RowBox[{"-", 
        RowBox[{"(", 
         RowBox[{"I", "/", "hbar"}], ")"}]}], "*", 
       RowBox[{"SymmetrizedArray", "[", 
        RowBox[{
         RowBox[{"FullSimplify", "[", 
          RowBox[{"KroneckerProduct", "[", 
           RowBox[{
            RowBox[{"IdentityMatrix", "[", 
             RowBox[{
              RowBox[{"2", "^", "nspins"}], ",", "SparseArray"}], "]"}], ",", 
            "hGeneralDynamics"}], "]"}], "]"}], "-", 
         RowBox[{"FullSimplify", "[", 
          RowBox[{"KroneckerProduct", "[", 
           RowBox[{
            RowBox[{"Transpose", "[", "hGeneralDynamics", "]"}], ",", 
            RowBox[{"IdentityMatrix", "[", 
             RowBox[{
              RowBox[{"2", "^", "nspins"}], ",", "SparseArray"}], "]"}]}], 
           "]"}], "]"}]}], "]"}]}], "]"}], "]"}]}], ";"}], 
  "\[IndentingNewLine]", "]"}]], "Input",
 CellChangeTimes->{{3.8468297412657013`*^9, 3.8468297592699423`*^9}, 
   3.846830023828801*^9, {3.846833142414109*^9, 3.846833147630949*^9}, {
   3.84691666546239*^9, 3.8469166687960787`*^9}, {3.847433914390732*^9, 
   3.8474339201167316`*^9}, {3.8527034409777193`*^9, 
   3.8527034509287367`*^9}, {3.853836182929345*^9, 3.853836208154873*^9}},
 CellLabel->"In[82]:=",ExpressionUUID->"3928ba24-471b-4169-87d8-9f7d6ff4e0db"],

Cell[BoxData[
 RowBox[{"AbsoluteTiming", "[", "\[IndentingNewLine]", 
  RowBox[{
   RowBox[{"liouvillianGeneral", "=", 
    RowBox[{"FullSimplify", "[", "liouvillianGeneral", "]"}]}], ";"}], 
  "\[IndentingNewLine]", "]"}]], "Input",
 CellChangeTimes->{{3.846832695264312*^9, 3.846832712495014*^9}, {
  3.846916672231544*^9, 3.8469166750403748`*^9}, {3.847433929158514*^9, 
  3.8474339347693157`*^9}, {3.852703477457595*^9, 3.852703483073188*^9}, {
  3.85383622780774*^9, 3.853836241710442*^9}},
 CellLabel->"In[83]:=",ExpressionUUID->"e5536595-980b-47d1-8ca6-a3fe3329e1a1"],

Cell[BoxData[
 RowBox[{"MemoryInUse", "[", "]"}]], "Input",
 CellChangeTimes->{{3.83180213417175*^9, 3.8318021364317503`*^9}, {
  3.846830112865932*^9, 3.846830114288947*^9}},
 CellLabel->"In[84]:=",ExpressionUUID->"a92855ab-aef6-4167-99f4-5485f8d9cd5e"],

Cell[BoxData[
 RowBox[{"Share", "[", "]"}]], "Input",
 CellChangeTimes->{{3.831802139258191*^9, 3.831802157453032*^9}, {
  3.834041290910877*^9, 3.834041291854135*^9}},
 CellLabel->"In[85]:=",ExpressionUUID->"e34be7aa-9945-4c7b-9bcb-19c14984cc78"]
}, Open  ]],

Cell[CellGroupData[{

Cell["Polarization", "Section",
 CellChangeTimes->{{3.848122551353348*^9, 
  3.848122554659067*^9}},ExpressionUUID->"e10cb801-70fa-4c80-b2d7-\
d44d8215d004"],

Cell["Infinite temperature approximation. ", "Text",
 CellChangeTimes->{{3.8529486183107433`*^9, 
  3.8529486310632353`*^9}},ExpressionUUID->"ba944456-984b-4a33-8e52-\
0c298b675787"],

Cell[BoxData[{
 RowBox[{
  RowBox[{"Element", "[", 
   RowBox[{"tempPol", ",", "Reals"}], "]"}], ";"}], "\[IndentingNewLine]", 
 RowBox[{
  RowBox[{"Element", "[", 
   RowBox[{"bPolz", ",", "Reals"}], "]"}], ";"}]}], "Input",
 CellChangeTimes->{{3.829017907220975*^9, 3.8290179088443604`*^9}, {
  3.830843361934875*^9, 3.830843363854891*^9}, {3.830915998229944*^9, 
  3.830916023113427*^9}, {3.847433988050156*^9, 3.84743401392554*^9}},
 CellLabel->"In[86]:=",ExpressionUUID->"a7d4a57a-83a8-4706-b816-441aa3357887"],

Cell[BoxData[{
 RowBox[{
  RowBox[{"numPol", "=", 
   RowBox[{"{", "\[IndentingNewLine]", 
    RowBox[{
     RowBox[{"tempPol", "\[Rule]", "298"}], " ", 
     RowBox[{"(*", "K", "*)"}], ",", "\[IndentingNewLine]", 
     RowBox[{"bPolz", "\[Rule]", " ", 
      RowBox[{"6.5", "*", 
       RowBox[{"10", "^", 
        RowBox[{"(", 
         RowBox[{"-", "3"}], ")"}]}]}]}]}], " ", 
    RowBox[{"(*", "T", "*)"}], "\[IndentingNewLine]", "}"}]}], 
  ";"}], "\[IndentingNewLine]", 
 RowBox[{
  RowBox[{"numVal", "=", 
   RowBox[{"Join", "[", 
    RowBox[{"numVal", ",", "numPol"}], "]"}]}], ";"}]}], "Input",
 CellChangeTimes->{{3.8287678751147947`*^9, 3.8287678761032457`*^9}, {
   3.830843433964715*^9, 3.830843462910244*^9}, {3.830916010639523*^9, 
   3.830916012332114*^9}, 3.8309181510949087`*^9, {3.839035516642252*^9, 
   3.839035520610107*^9}, {3.839055221337975*^9, 3.83905523039647*^9}, {
   3.839298467162792*^9, 3.839298470474839*^9}, {3.83930555620604*^9, 
   3.839305560893405*^9}, {3.847434024915066*^9, 3.847434025778225*^9}},
 CellLabel->"In[88]:=",ExpressionUUID->"c0bba1b7-52c8-46e4-a749-0b512b98eff9"],

Cell[CellGroupData[{

Cell["Initial density ", "Subsection",
 CellChangeTimes->{{3.8529703396168413`*^9, 
  3.852970362590782*^9}},ExpressionUUID->"6dfab6dd-be82-49bf-bb6b-\
ee9adc02296d"],

Cell["Degree of  initial polarization on OH: ", "Text",
 CellChangeTimes->{{3.852970383488984*^9, 
  3.852970416480098*^9}},ExpressionUUID->"9e36a935-1d96-48b7-b6a1-\
6835f5bf6410"],

Cell[BoxData[
 RowBox[{
  RowBox[{
   RowBox[{"poldeg", " ", "=", " ", "1"}], ";"}], " "}]], "Input",
 CellChangeTimes->{{3.829030881244266*^9, 3.82903088661309*^9}, {
   3.829031229216208*^9, 3.8290312530407877`*^9}, {3.8290316366054773`*^9, 
   3.829031652412923*^9}, {3.82903248046015*^9, 3.8290324813020353`*^9}, {
   3.829033696264546*^9, 3.829033726438919*^9}, {3.829034151705014*^9, 
   3.829034152824806*^9}, {3.8291834448069763`*^9, 3.82918344745548*^9}, {
   3.829184196432819*^9, 3.8291842041060953`*^9}, {3.829184545777054*^9, 
   3.829184546692079*^9}, {3.829185559655395*^9, 3.829185560627666*^9}, {
   3.8291863650002327`*^9, 3.829186367254519*^9}, {3.83110035040445*^9, 
   3.831100351632256*^9}, {3.831100458890194*^9, 3.831100459150148*^9}, 
   3.8474340694784*^9},
 CellLabel->"In[90]:=",ExpressionUUID->"d428f667-5061-42d8-a7fb-1cb40260479e"],

Cell["Thermal density:", "Text",
 CellChangeTimes->{{3.8529710642347517`*^9, 3.8529710740371857`*^9}, {
  3.852971577188703*^9, 
  3.852971579431521*^9}},ExpressionUUID->"c5f82b71-e0d7-4050-b14f-\
cede139561a2"],

Cell[BoxData[
 RowBox[{"(*", 
  RowBox[{
   RowBox[{"hPol", "=", 
    RowBox[{"SparseArray", "[", 
     RowBox[{"Replace", "[", 
      RowBox[{
       RowBox[{"Replace", "[", 
        RowBox[{
         RowBox[{"Normal", "[", "hGeneral", "]"}], ",", 
         RowBox[{"b0", "\[Rule]", "bPolz"}], ",", "Infinity"}], "]"}], ",", 
       "numVal", ",", "Infinity"}], "]"}], "]"}]}], ";"}], "*)"}]], "Input",
 CellChangeTimes->{{3.852970630771529*^9, 3.852970640640338*^9}, {
  3.852970676898514*^9, 3.852970686117928*^9}, {3.852971080952083*^9, 
  3.852971133637694*^9}},
 CellLabel->"In[91]:=",ExpressionUUID->"3acd331e-0f4c-469e-b676-f27ba330e8f2"],

Cell[BoxData[
 RowBox[{"(*", 
  RowBox[{"AbsoluteTiming", "[", 
   RowBox[{
    RowBox[{"boltzOpPol", "=", 
     RowBox[{"MatrixExp", "[", 
      RowBox[{
       RowBox[{"-", "hPol"}], "/", 
       RowBox[{"Replace", "[", 
        RowBox[{
         RowBox[{"kB", "*", "tempPol"}], ",", "numVal", ",", "Infinity"}], 
        "]"}]}], "]"}]}], ";"}], "]"}], "*)"}]], "Input",
 CellChangeTimes->{{3.8529705131357393`*^9, 3.8529705617759037`*^9}, {
   3.852970736961944*^9, 3.852970781270895*^9}, 3.852970954834681*^9, {
   3.852971105315977*^9, 3.852971109925606*^9}},
 CellLabel->"In[92]:=",ExpressionUUID->"dd5f8a29-9630-43ca-ac8c-92acd73c4207"],

Cell[BoxData[
 RowBox[{"(*", 
  RowBox[{
   RowBox[{"zPol", "=", 
    RowBox[{"Tr", "[", "boltzOpPol", "]"}]}], ";"}], "*)"}]], "Input",
 CellChangeTimes->{{3.830915677042728*^9, 3.830915689056038*^9}, {
   3.830915758404357*^9, 3.8309157851914167`*^9}, 3.830915922458712*^9, 
   3.830918280282611*^9, {3.834044688263219*^9, 3.834044697556566*^9}, {
   3.834044749722992*^9, 3.834044754918882*^9}, {3.8419741006214933`*^9, 
   3.841974119757794*^9}, {3.847433841777707*^9, 3.847433872001547*^9}, {
   3.852970856727235*^9, 3.852970875012185*^9}, 3.852970947634218*^9, {
   3.8529711394307404`*^9, 3.852971143394793*^9}},
 CellLabel->"In[93]:=",ExpressionUUID->"fda37078-3ead-4fef-8cdb-cdfe8b3aad59"],

Cell[BoxData[
 RowBox[{"(*", 
  RowBox[{
   RowBox[{"rhoInitPol", "=", 
    RowBox[{"boltzOpPol", "/", "zPol"}]}], ";"}], "*)"}]], "Input",
 CellChangeTimes->{{3.8280846180946836`*^9, 3.828084660989359*^9}, {
   3.828084712337723*^9, 3.828084718745997*^9}, {3.8280847674743156`*^9, 
   3.828084892074944*^9}, {3.828084960383078*^9, 3.828084966765094*^9}, {
   3.8280849977465*^9, 3.828085033638938*^9}, {3.828085065354453*^9, 
   3.828085133620985*^9}, {3.828144639896874*^9, 3.8281446596665173`*^9}, {
   3.828518130215411*^9, 3.8285181320532703`*^9}, {3.828767598111849*^9, 
   3.8287676439556723`*^9}, {3.829017654367209*^9, 3.829017656060882*^9}, {
   3.829017696857336*^9, 3.8290176980266733`*^9}, {3.829117584755989*^9, 
   3.8291176280356894`*^9}, {3.8291201644755297`*^9, 3.829120196286643*^9}, {
   3.829120322175108*^9, 3.8291204579643087`*^9}, {3.82912049578093*^9, 
   3.829120504432048*^9}, {3.829183013105425*^9, 3.829183094246022*^9}, 
   3.8309156676015453`*^9, {3.83091581501877*^9, 3.830915859367506*^9}, 
   3.830915931846093*^9, {3.831792543811288*^9, 3.831792545436502*^9}, {
   3.8340447037038317`*^9, 3.834044710215187*^9}, {3.8340477138728857`*^9, 
   3.8340477175200233`*^9}, {3.834048783046154*^9, 3.834048789076159*^9}, {
   3.841974136255291*^9, 3.841974151774694*^9}, 3.844743472263276*^9, {
   3.847250381412239*^9, 3.8472503962438297`*^9}, {3.847250509400754*^9, 
   3.847250527368088*^9}, {3.8474337691738*^9, 3.8474337711537*^9}, {
   3.847433822853675*^9, 3.847433823524911*^9}, {3.852970887606785*^9, 
   3.852970941557294*^9}, {3.852970986791809*^9, 3.852970992504781*^9}, {
   3.852971147911151*^9, 3.8529711722426243`*^9}},
 CellLabel->"In[94]:=",ExpressionUUID->"14324abf-f9bd-49eb-822a-2cb1700cd298"],

Cell["\<\
Polarized OH and all other spins completely unpolarized. (Corresponds to \
infinite temperature.)\
\>", "Text",
 CellChangeTimes->{{3.852971249691729*^9, 
  3.852971321030774*^9}},ExpressionUUID->"3417a906-ab01-47da-9bbc-\
8cbfc89d7228"],

Cell[BoxData[
 RowBox[{
  RowBox[{"rhoInitPol", " ", "=", " ", 
   RowBox[{
    RowBox[{"poldeg", "*", 
     RowBox[{
      RowBox[{"basC1spin", "[", 
       RowBox[{"kOH", ",", "kz"}], "]"}], "/", 
      RowBox[{
       RowBox[{"norm", "[", 
        RowBox[{"basC1spin", "[", 
         RowBox[{"kOH", ",", "kz"}], "]"}], "]"}], "^", "2"}]}]}], "+", 
    RowBox[{"basCidentity", "/", 
     RowBox[{
      RowBox[{"norm", "[", "basCidentity", "]"}], "^", "2"}]}]}]}], 
  ";"}]], "Input",
 CellChangeTimes->{{3.852887507392436*^9, 3.852887524292919*^9}, {
   3.85288757493946*^9, 3.852887656418584*^9}, {3.85288768815374*^9, 
   3.852887712101713*^9}, {3.8528877555564337`*^9, 3.852887755909851*^9}, 
   3.8528877975899*^9, {3.852887848340674*^9, 3.852887863586854*^9}, {
   3.8529485991486483`*^9, 3.852948601493753*^9}},
 CellLabel->"In[95]:=",ExpressionUUID->"9a3cae22-1c4b-4621-a12d-8db9d2b5bffb"],

Cell[BoxData[
 RowBox[{"Tr", "[", "rhoInitPol", "]"}]], "Input",
 CellChangeTimes->{{3.8310995654400873`*^9, 3.831099603303904*^9}, {
  3.844744333437608*^9, 3.84474434663661*^9}, {3.852971335657831*^9, 
  3.852971340614727*^9}},
 CellLabel->"In[96]:=",ExpressionUUID->"4031893a-d130-4f42-9e58-5fbcac08475b"],

Cell[BoxData[
 RowBox[{"Tr", "[", 
  RowBox[{
   RowBox[{"(", 
    RowBox[{
     RowBox[{"(", 
      RowBox[{"hbar", "/", "2"}], ")"}], "*", 
     RowBox[{"basC1spin", "[", 
      RowBox[{"kOH", ",", "kx"}], "]"}]}], ")"}], ".", "rhoInitPol"}], 
  "]"}]], "Input",
 CellChangeTimes->{{3.8311033409867487`*^9, 3.831103341384804*^9}, {
  3.833951423434408*^9, 3.833951440041761*^9}, {3.852971385897835*^9, 
  3.852971390087072*^9}},
 CellLabel->"In[97]:=",ExpressionUUID->"f48f21ba-dac2-4422-8dc3-e932eb6e8325"],

Cell[BoxData[
 RowBox[{"Tr", "[", 
  RowBox[{
   RowBox[{"(", 
    RowBox[{
     RowBox[{"(", 
      RowBox[{"hbar", "/", "2"}], ")"}], "*", 
     RowBox[{"basC1spin", "[", 
      RowBox[{"kOH", ",", "ky"}], "]"}]}], ")"}], ".", "rhoInitPol"}], 
  "]"}]], "Input",
 CellChangeTimes->{{3.831103346597625*^9, 3.831103347001183*^9}, 
   3.833951451372232*^9, {3.8529713954448223`*^9, 3.852971396854466*^9}},
 CellLabel->"In[98]:=",ExpressionUUID->"7a627b14-141d-443b-9bca-c5680ba623a9"],

Cell[BoxData[
 RowBox[{"Tr", "[", 
  RowBox[{
   RowBox[{"(", 
    RowBox[{
     RowBox[{"(", 
      RowBox[{"hbar", "/", "2"}], ")"}], "*", 
     RowBox[{"basC1spin", "[", 
      RowBox[{"kOH", ",", "kz"}], "]"}]}], ")"}], ".", "rhoInitPol"}], 
  "]"}]], "Input",
 CellChangeTimes->{{3.8310996519678288`*^9, 3.831099767489675*^9}, {
   3.831100040680902*^9, 3.831100073365096*^9}, 3.833951456251595*^9, {
   3.852971400009029*^9, 3.8529714016069183`*^9}},
 CellLabel->"In[99]:=",ExpressionUUID->"00157b78-c553-4914-a97e-0758af185f7e"],

Cell[BoxData[
 RowBox[{"liouvillianPol", "=", 
  RowBox[{"SparseArray", "[", 
   RowBox[{"Replace", "[", 
    RowBox[{
     RowBox[{"Replace", "[", 
      RowBox[{
       RowBox[{"Normal", "[", "liouvillianGeneral", "]"}], ",", 
       RowBox[{"b0", "\[Rule]", "bPolz"}], ",", "Infinity"}], "]"}], ",", 
     "numVal", ",", "Infinity"}], "]"}], "]"}]}]], "Input",
 CellChangeTimes->{{3.847434433027528*^9, 3.847434441237378*^9}, {
  3.8527035150900593`*^9, 3.852703515501598*^9}, {3.853836264112571*^9, 
  3.853836264718604*^9}},
 CellLabel->
  "In[100]:=",ExpressionUUID->"6f430607-7d00-4868-8fb9-c452c748e125"],

Cell[BoxData[
 RowBox[{"MemoryInUse", "[", "]"}]], "Input",
 CellChangeTimes->{{3.8318022862478*^9, 3.831802289255875*^9}},
 CellLabel->
  "In[101]:=",ExpressionUUID->"455c6708-ebf1-4caf-a769-b9c94fdc2e78"],

Cell[BoxData[
 RowBox[{"Share", "[", "]"}]], "Input",
 CellChangeTimes->{{3.831802291971366*^9, 3.8318022997887497`*^9}, {
  3.8340198960852203`*^9, 3.8340198976356163`*^9}},
 CellLabel->
  "In[102]:=",ExpressionUUID->"ae7dd7b9-919c-4506-8bfc-0e4d0a1f3330"]
}, Open  ]],

Cell[CellGroupData[{

Cell["Time steps", "Subsection",
 CellChangeTimes->{{3.848390515244833*^9, 
  3.848390533329372*^9}},ExpressionUUID->"d6915b59-0298-4b7f-b179-\
bac3c2e3c7c6"],

Cell[BoxData[
 RowBox[{
  RowBox[{"timePolTotal", "=", "10"}], 
  RowBox[{"(*", "s", "*)"}], ";"}]], "Input",
 CellChangeTimes->{{3.8339510552281713`*^9, 3.833951072104768*^9}, 
   3.83904303032113*^9, {3.841368539296777*^9, 3.841368539852606*^9}, {
   3.841372634075234*^9, 3.8413726345388107`*^9}, {3.841376432528347*^9, 
   3.8413764328804693`*^9}, 3.841381092676324*^9, {3.84138589913212*^9, 
   3.8413859158803177`*^9}, 3.841392014975342*^9, {3.847434671880259*^9, 
   3.847434674408617*^9}},
 CellLabel->
  "In[103]:=",ExpressionUUID->"68916fee-7f17-4cc2-aa77-fc797a9ec406"],

Cell[BoxData[
 RowBox[{"numDataPointsPol", "=", 
  RowBox[{"2", "^", "10"}]}]], "Input",
 CellChangeTimes->{{3.833963824664215*^9, 3.833963894424354*^9}, {
   3.833964331022188*^9, 3.833964348764482*^9}, {3.834026518463743*^9, 
   3.8340265221727037`*^9}, {3.841381055736989*^9, 3.841381079079049*^9}, {
   3.841385870745562*^9, 3.8413858862481537`*^9}, {3.841392003226095*^9, 
   3.8413920043864326`*^9}, {3.848124266713848*^9, 3.848124276739523*^9}, 
   3.848124367411199*^9},
 CellLabel->
  "In[104]:=",ExpressionUUID->"8550b06c-c3b6-4668-9af3-a34fcd0dc420"],

Cell[BoxData[
 RowBox[{"dtimeDataPol", "=", 
  RowBox[{"timePolTotal", "/", 
   RowBox[{"(", 
    RowBox[{"numDataPointsPol", "-", "1."}], ")"}], 
   RowBox[{"(*", "s", "*)"}]}]}]], "Input",
 CellChangeTimes->{{3.833963977960352*^9, 3.833964049304863*^9}, 
   3.833964433738921*^9, {3.83396447325877*^9, 3.833964502523211*^9}, {
   3.833964567691341*^9, 3.833964602623384*^9}, {3.834034982322983*^9, 
   3.834035000997673*^9}, {3.847434661988297*^9, 3.847434662371957*^9}, 
   3.848124398134132*^9},
 CellLabel->
  "In[105]:=",ExpressionUUID->"6235c42f-b58f-457c-8898-d323b95e89f4"],

Cell[BoxData[
 RowBox[{
  RowBox[{
   RowBox[{"timePointsPol", "=", 
    RowBox[{"Range", "[", 
     RowBox[{"0", ",", 
      RowBox[{
       RowBox[{"(", 
        RowBox[{"numDataPointsPol", "-", "1"}], ")"}], "*", "dtimeDataPol"}], 
      ",", "dtimeDataPol"}], "]"}]}], ";"}], " "}]], "Input",
 CellChangeTimes->{{3.834033956973896*^9, 3.834033980785746*^9}},
 CellLabel->
  "In[106]:=",ExpressionUUID->"9d4a84c5-2c15-4da0-b49b-7f7a31cc98dc"]
}, Open  ]],

Cell[CellGroupData[{

Cell["Time propagation and calculation of relevant quantities", "Subsection",
 CellChangeTimes->{{3.833960565470036*^9, 3.833960588671789*^9}, {
  3.847434630499751*^9, 3.8474346317638187`*^9}, {3.848122579041462*^9, 
  3.8481226094269543`*^9}},ExpressionUUID->"e5cf8280-ed34-440a-ae46-\
d2fac3b4454d"],

Cell["Create short-time-propagator", "Text",
 CellChangeTimes->{{3.834026935652019*^9, 3.834026957566703*^9}, {
  3.848124466361452*^9, 
  3.8481244716103697`*^9}},ExpressionUUID->"099e6623-0559-476d-921a-\
774eb5c706e4"],

Cell[BoxData[
 RowBox[{"AbsoluteTiming", "[", 
  RowBox[{
   RowBox[{"propagator", "=", 
    RowBox[{"SparseArray", "[", 
     RowBox[{"MatrixExp", "[", 
      RowBox[{"dtimeDataPol", "*", "liouvillianPol"}], "]"}], "]"}]}], ";"}], 
  "]"}]], "Input",
 CellChangeTimes->{{3.846923629229944*^9, 3.846923669107089*^9}, 
   3.847181160907922*^9, 3.8538363156644697`*^9},
 CellLabel->
  "In[107]:=",ExpressionUUID->"1015d5bf-8bac-4aac-afc7-c0b6b1b50e45"],

Cell["Spin transfer during polarization", "Text",
 CellChangeTimes->{{3.83110824341532*^9, 3.8311082563751497`*^9}, {
  3.848390678846983*^9, 
  3.848390682810041*^9}},ExpressionUUID->"974556e9-93b8-4550-b21d-\
f7217f4129a9"],

Cell[BoxData[{
 RowBox[{
  RowBox[{"spinTransferPolx", "=", 
   RowBox[{"ConstantArray", "[", 
    RowBox[{"0", ",", 
     RowBox[{"{", 
      RowBox[{"nspins", ",", "numDataPointsPol"}], "}"}]}], "]"}]}], 
  ";"}], "\[IndentingNewLine]", 
 RowBox[{
  RowBox[{"spinTransferPoly", "=", 
   RowBox[{"ConstantArray", "[", 
    RowBox[{"0", ",", 
     RowBox[{"{", 
      RowBox[{"nspins", ",", "numDataPointsPol"}], "}"}]}], "]"}]}], 
  ";"}], "\[IndentingNewLine]", 
 RowBox[{
  RowBox[{"spinTransferPolz", "=", 
   RowBox[{"ConstantArray", "[", 
    RowBox[{"0", ",", 
     RowBox[{"{", 
      RowBox[{"nspins", ",", "numDataPointsPol"}], "}"}]}], "]"}]}], 
  ";"}]}], "Input",
 CellChangeTimes->{{3.831108398628134*^9, 3.8311084067335987`*^9}, {
  3.831108611068392*^9, 3.831108615093836*^9}, {3.8311093304708843`*^9, 
  3.83110937309286*^9}, {3.832753657948906*^9, 3.8327536963838654`*^9}, {
  3.832754364124736*^9, 3.832754372863329*^9}, {3.833964674405447*^9, 
  3.833964679005569*^9}, {3.841977365559876*^9, 3.8419773761353397`*^9}, {
  3.841984762820985*^9, 3.841984773554905*^9}, {3.845012876029492*^9, 
  3.845012887943865*^9}, {3.8450141776322317`*^9, 3.8450141880261087`*^9}, {
  3.845014953570279*^9, 3.845014966624065*^9}, {3.845018966426992*^9, 
  3.8450189700291843`*^9}, {3.846927276795165*^9, 3.8469273191315517`*^9}, {
  3.847181213276408*^9, 3.847181213819564*^9}},
 CellLabel->
  "In[108]:=",ExpressionUUID->"49650636-9d61-45e4-a730-3ac9330f0bbf"],

Cell[BoxData[
 RowBox[{
  RowBox[{"rhoPoltVec", "=", 
   RowBox[{"vectorize", "[", "rhoInitPol", "]"}]}], ";"}]], "Input",
 CellChangeTimes->{{3.833960692679496*^9, 3.8339607420792217`*^9}, {
  3.841977344456339*^9, 3.841977349718981*^9}, {3.841984795333445*^9, 
  3.8419847985784483`*^9}, {3.845012446709091*^9, 3.8450124621025*^9}, {
  3.845013890068327*^9, 3.845013896779901*^9}, {3.845014104317656*^9, 
  3.8450141315775967`*^9}, {3.845014323905911*^9, 3.8450143243012743`*^9}, {
  3.845014938353148*^9, 3.845014942016712*^9}, {3.845015942521513*^9, 
  3.8450159429761143`*^9}, {3.8450189142531137`*^9, 3.8450189175364847`*^9}, {
  3.8469273510841303`*^9, 3.846927383650736*^9}, {3.8471812276275187`*^9, 
  3.847181228138072*^9}},
 CellLabel->
  "In[111]:=",ExpressionUUID->"45819d12-a016-4a62-9623-99ddd1c8ea59"],

Cell[BoxData[
 RowBox[{"AbsoluteTiming", "[", "\[IndentingNewLine]", 
  RowBox[{
   RowBox[{"Do", "[", 
    RowBox[{
     RowBox[{
      RowBox[{
       RowBox[{"spinTransferPolx", "[", 
        RowBox[{"[", "s", "]"}], "]"}], "[", 
       RowBox[{"[", "1", "]"}], "]"}], "=", 
      RowBox[{"0.5", "*", 
       RowBox[{
        RowBox[{"conjTransVecBasC1spin", "[", 
         RowBox[{"s", ",", "kx"}], "]"}], ".", "rhoPoltVec"}]}]}], ",", 
     RowBox[{"{", 
      RowBox[{"s", ",", "nspins"}], "}"}]}], "]"}], ";", 
   "\[IndentingNewLine]", 
   RowBox[{"Do", "[", 
    RowBox[{
     RowBox[{
      RowBox[{
       RowBox[{"spinTransferPoly", "[", 
        RowBox[{"[", "s", "]"}], "]"}], "[", 
       RowBox[{"[", "1", "]"}], "]"}], "=", 
      RowBox[{"0.5", "*", 
       RowBox[{
        RowBox[{"conjTransVecBasC1spin", "[", 
         RowBox[{"s", ",", "ky"}], "]"}], ".", "rhoPoltVec"}]}]}], ",", 
     RowBox[{"{", 
      RowBox[{"s", ",", "nspins"}], "}"}]}], "]"}], ";", 
   "\[IndentingNewLine]", 
   RowBox[{"Do", "[", 
    RowBox[{
     RowBox[{
      RowBox[{
       RowBox[{"spinTransferPolz", "[", 
        RowBox[{"[", "s", "]"}], "]"}], "[", 
       RowBox[{"[", "1", "]"}], "]"}], "=", 
      RowBox[{"0.5", "*", 
       RowBox[{
        RowBox[{"conjTransVecBasC1spin", "[", 
         RowBox[{"s", ",", "kz"}], "]"}], ".", "rhoPoltVec"}]}]}], ",", 
     RowBox[{"{", 
      RowBox[{"s", ",", "nspins"}], "}"}]}], "]"}], ";"}], 
  "\[IndentingNewLine]", "]"}]], "Input",
 CellChangeTimes->CompressedData["
1:eJwdzE0ow3EAxvE/LWMHk/caonnJYvKag6Y5IGsbEorS2BSKcliU2WE0aRma
lwM2SRkHi0UOE1ozUuYyMS9LeUn/JCnElt/zPzx9Ts83rb2vXhVKUVQyGXx/
mXrcnqTFN6k2GgZ5zk/olxp+4KL3K8xOnJAq2PDGlNMNJY4DxsMq5eU18dtd
fAX9pUr9H1HWWD7OSLXmB4ks1wtjqXxuNGCmxd4n2xicF5VkhFho8YJnJwuG
3EZVylfJTy+ogtkFEw3HxOia6Sa49lyhhfsD/Tr4QDmXYG7CtQWmaCXrkGNK
34Rtvdw7WKn23sOhQqXcTXxLVdRBu8y1B7mBRAcUjmh/oWlbEIDxtRvCE2Jm
Z34e1G/xVk6JSS1mxmByhL7XSotnB4+M8KJlWP1K5Nt2GZfTDI6uPdILa3BB
+4zwDIbHbXogq/E8socoKBLFwCb+ohSKAj7GWHV1MxzUaTogx6cxQF4ZexJa
Rz0SI3FL9cH4DwsB/sg=
  "],
 CellLabel->
  "In[112]:=",ExpressionUUID->"ef9168b8-0a84-4b59-b262-b364ce8e1e44"],

Cell[BoxData[
 RowBox[{"AbsoluteTiming", "[", 
  RowBox[{
   RowBox[{"Do", "[", "\[IndentingNewLine]", 
    RowBox[{
     RowBox[{
      RowBox[{"rhoPoltVec", "=", 
       RowBox[{"propagator", ".", "rhoPoltVec"}]}], ";", 
      "\[IndentingNewLine]", 
      RowBox[{"Do", "[", 
       RowBox[{
        RowBox[{
         RowBox[{
          RowBox[{"spinTransferPolx", "[", 
           RowBox[{"[", "s", "]"}], "]"}], "[", 
          RowBox[{"[", "i", "]"}], "]"}], "=", 
         RowBox[{"0.5", "*", 
          RowBox[{
           RowBox[{"conjTransVecBasC1spin", "[", 
            RowBox[{"s", ",", "kx"}], "]"}], ".", "rhoPoltVec"}]}]}], ",", 
        RowBox[{"{", 
         RowBox[{"s", ",", "nspins"}], "}"}]}], "]"}], ";", 
      "\[IndentingNewLine]", 
      RowBox[{"Do", "[", 
       RowBox[{
        RowBox[{
         RowBox[{
          RowBox[{"spinTransferPoly", "[", 
           RowBox[{"[", "s", "]"}], "]"}], "[", 
          RowBox[{"[", "i", "]"}], "]"}], "=", 
         RowBox[{"0.5", "*", 
          RowBox[{
           RowBox[{"conjTransVecBasC1spin", "[", 
            RowBox[{"s", ",", "ky"}], "]"}], ".", "rhoPoltVec"}]}]}], ",", 
        RowBox[{"{", 
         RowBox[{"s", ",", "nspins"}], "}"}]}], "]"}], ";", 
      "\[IndentingNewLine]", 
      RowBox[{"Do", "[", 
       RowBox[{
        RowBox[{
         RowBox[{
          RowBox[{"spinTransferPolz", "[", 
           RowBox[{"[", "s", "]"}], "]"}], "[", 
          RowBox[{"[", "i", "]"}], "]"}], "=", 
         RowBox[{"0.5", "*", 
          RowBox[{
           RowBox[{"conjTransVecBasC1spin", "[", 
            RowBox[{"s", ",", "kz"}], "]"}], ".", "rhoPoltVec"}]}]}], ",", 
        RowBox[{"{", 
         RowBox[{"s", ",", "nspins"}], "}"}]}], "]"}], ";"}], 
     "\[IndentingNewLine]", ",", 
     RowBox[{"{", 
      RowBox[{"i", ",", "2", ",", "numDataPointsPol"}], "}"}]}], "]"}], ";"}],
   "]"}]], "Input",
 CellChangeTimes->{{3.845013170983398*^9, 3.845013202951344*^9}, {
  3.845014253968458*^9, 3.845014258591002*^9}, {3.845018932434922*^9, 
  3.845018959109625*^9}, {3.84692750848619*^9, 3.846927573762576*^9}, {
  3.84718125634823*^9, 3.847181256840465*^9}, {3.855306398032806*^9, 
  3.855306409617363*^9}, {3.855308977280781*^9, 3.855309004538651*^9}, {
  3.855309609056032*^9, 3.855309618312476*^9}, {3.8553099639116383`*^9, 
  3.8553099739635773`*^9}, {3.8553831503123837`*^9, 3.85538315248816*^9}},
 CellLabel->
  "In[113]:=",ExpressionUUID->"1651a941-dccb-4cdc-b568-248052a97841"],

Cell[BoxData[
 RowBox[{
  RowBox[{"rhoPolt", "=", 
   RowBox[{"unvectorize", "[", "rhoPoltVec", "]"}]}], ";"}]], "Input",
 CellChangeTimes->{{3.8450157891542263`*^9, 3.845015821247826*^9}, {
  3.846927596669042*^9, 3.84692760988241*^9}, {3.847181287656616*^9, 
  3.847181288983485*^9}},
 CellLabel->
  "In[114]:=",ExpressionUUID->"db778035-2a93-4559-ba50-fcf2fb3b6106"],

Cell[BoxData[
 RowBox[{
  RowBox[{"Remove", "[", 
   RowBox[{"propagator", ",", "liouvillianPol", ",", "rhoPoltVec"}], "]"}], 
  ";"}]], "Input",
 CellChangeTimes->{{3.847335316883444*^9, 3.847335317923427*^9}},
 CellLabel->
  "In[115]:=",ExpressionUUID->"15243329-8af2-4530-a0ab-1f76b4a6af27"],

Cell[BoxData[
 RowBox[{"MemoryInUse", "[", "]"}]], "Input",
 CellChangeTimes->{{3.845012904501155*^9, 3.84501290523676*^9}},
 CellLabel->
  "In[116]:=",ExpressionUUID->"9646a64e-bd6b-4207-a559-25c661d27c8c"],

Cell[BoxData[
 RowBox[{"Share", "[", "]"}]], "Input",
 CellChangeTimes->{{3.8339633614915867`*^9, 3.833963364119246*^9}, {
  3.8341112841113987`*^9, 3.834111287933228*^9}, {3.834115401961814*^9, 
  3.834115408200759*^9}},
 CellLabel->
  "In[117]:=",ExpressionUUID->"eeea0d0f-2b6d-4b7d-945b-aeff3ec6e70d"]
}, Open  ]],

Cell[CellGroupData[{

Cell["Spin polarization graphs", "Subsection",
 CellChangeTimes->{{3.8481250636155977`*^9, 
  3.848125097551363*^9}},ExpressionUUID->"4f3ccdc6-45ec-4acb-8dab-\
dd9125b881fb"],

Cell[CellGroupData[{

Cell["x-direction", "Subsubsection",
 CellChangeTimes->{{3.853900286263934*^9, 
  3.853900331335649*^9}},ExpressionUUID->"60b7ddb6-e493-4b69-9f37-\
258ca3f7d2e4"],

Cell[BoxData[
 RowBox[{"ListLinePlot", "[", 
  RowBox[{
   RowBox[{"{", 
    RowBox[{
     RowBox[{"Transpose", "[", 
      RowBox[{"{", 
       RowBox[{"timePointsPol", ",", 
        RowBox[{"Re", "[", 
         RowBox[{"Total", "[", 
          RowBox[{"spinTransferPolx", ",", 
           RowBox[{"{", "1", "}"}]}], "]"}], "]"}]}], "}"}], "]"}], ",", 
     RowBox[{"Transpose", "[", 
      RowBox[{"{", 
       RowBox[{"timePointsPol", ",", 
        RowBox[{"Re", "[", 
         RowBox[{"spinTransferPolx", "[", 
          RowBox[{"[", "kOH", "]"}], "]"}], "]"}]}], "}"}], "]"}], ",", 
     RowBox[{"Transpose", "[", 
      RowBox[{"{", 
       RowBox[{"timePointsPol", ",", 
        RowBox[{"Re", "[", 
         RowBox[{
          RowBox[{"spinTransferPolx", "[", 
           RowBox[{"[", "kHa1", "]"}], "]"}], "+", 
          RowBox[{"spinTransferPolx", "[", 
           RowBox[{"[", "kHa2", "]"}], "]"}], "+", 
          RowBox[{"spinTransferPolx", "[", 
           RowBox[{"[", "kHa3", "]"}], "]"}]}], "]"}]}], "}"}], "]"}], ",", 
     RowBox[{"Transpose", "[", 
      RowBox[{"{", 
       RowBox[{"timePointsPol", ",", 
        RowBox[{"Re", "[", 
         RowBox[{"spinTransferPolx", "[", 
          RowBox[{"[", "kHb", "]"}], "]"}], "]"}]}], "}"}], "]"}]}], "}"}], 
   ",", 
   RowBox[{"PlotRange", "\[Rule]", 
    RowBox[{"{", 
     RowBox[{
      RowBox[{"{", 
       RowBox[{"0", ",", "10"}], "}"}], ",", "Full"}], "}"}]}], ",", 
   RowBox[{"PlotStyle", "\[Rule]", "colors"}], ",", 
   RowBox[{"PlotLabels", "->", 
    RowBox[{"Placed", "[", 
     RowBox[{
      RowBox[{"{", 
       RowBox[{
        RowBox[{"Style", "[", 
         RowBox[{"\"\<Total\>\"", ",", 
          RowBox[{"colors", "[", 
           RowBox[{"[", "1", "]"}], "]"}]}], "]"}], ",", 
        RowBox[{"Style", "[", 
         RowBox[{"\"\<OH\>\"", ",", 
          RowBox[{"colors", "[", 
           RowBox[{"[", "2", "]"}], "]"}]}], "]"}], ",", 
        RowBox[{"Style", "[", 
         RowBox[{"\"\<\!\(\*SubscriptBox[\(H\), \(a\)]\)\>\"", ",", 
          RowBox[{"colors", "[", 
           RowBox[{"[", "3", "]"}], "]"}]}], "]"}], ",", 
        RowBox[{"Style", "[", 
         RowBox[{"\"\<\!\(\*SubscriptBox[\(H\), \(b\)]\)\>\"", ",", 
          RowBox[{"colors", "[", 
           RowBox[{"[", "4", "]"}], "]"}]}], "]"}]}], "}"}], ",", 
      RowBox[{"{", 
       RowBox[{"{", 
        RowBox[{
         RowBox[{"Scaled", "[", "1", "]"}], ",", "Before"}], "}"}], "}"}]}], 
     "]"}]}], ",", 
   RowBox[{"AxesLabel", "->", 
    RowBox[{"{", 
     RowBox[{
     "\"\<\[ScriptT]/s\>\"", ",", "\"\<spin polarization/\[HBar]\>\""}], 
     "}"}]}]}], "]"}]], "Input",
 CellChangeTimes->{{3.8340343644302073`*^9, 3.8340344260149717`*^9}, {
   3.834034490014965*^9, 3.834034526335458*^9}, {3.834034620409577*^9, 
   3.834034651741403*^9}, {3.8340367953690434`*^9, 3.834036798261483*^9}, {
   3.834041803509356*^9, 3.8340418304331837`*^9}, {3.834042931940441*^9, 
   3.834042971459269*^9}, {3.83404444234688*^9, 3.8340444464399977`*^9}, 
   3.839050703944531*^9, {3.8413694038954563`*^9, 3.8413694043066397`*^9}, {
   3.847437306420026*^9, 3.847437312868408*^9}, {3.8483892590049562`*^9, 
   3.8483892830854073`*^9}, 3.8572075132986*^9, 3.857211092820991*^9, {
   3.857621651022312*^9, 3.857621734704536*^9}},
 CellLabel->
  "In[118]:=",ExpressionUUID->"957279ac-2fca-4d00-b18a-a70562f9f223"]
}, Open  ]],

Cell[CellGroupData[{

Cell["y-direction", "Subsubsection",
 CellChangeTimes->{{3.853900286263934*^9, 
  3.8539003259917297`*^9}},ExpressionUUID->"0af96bfe-8aa8-4ae8-bca9-\
e2a0ca61f89e"],

Cell[BoxData[
 RowBox[{"ListLinePlot", "[", 
  RowBox[{
   RowBox[{"{", 
    RowBox[{
     RowBox[{"Transpose", "[", 
      RowBox[{"{", 
       RowBox[{"timePointsPol", ",", 
        RowBox[{"Re", "[", 
         RowBox[{"Total", "[", 
          RowBox[{"spinTransferPoly", ",", 
           RowBox[{"{", "1", "}"}]}], "]"}], "]"}]}], "}"}], "]"}], ",", 
     RowBox[{"Transpose", "[", 
      RowBox[{"{", 
       RowBox[{"timePointsPol", ",", 
        RowBox[{"Re", "[", 
         RowBox[{"spinTransferPoly", "[", 
          RowBox[{"[", "kOH", "]"}], "]"}], "]"}]}], "}"}], "]"}], ",", 
     RowBox[{"Transpose", "[", 
      RowBox[{"{", 
       RowBox[{"timePointsPol", ",", 
        RowBox[{"Re", "[", 
         RowBox[{
          RowBox[{"spinTransferPoly", "[", 
           RowBox[{"[", "kHa1", "]"}], "]"}], "+", 
          RowBox[{"spinTransferPoly", "[", 
           RowBox[{"[", "kHa2", "]"}], "]"}], "+", 
          RowBox[{"spinTransferPoly", "[", 
           RowBox[{"[", "kHa3", "]"}], "]"}]}], "]"}]}], "}"}], "]"}], ",", 
     RowBox[{"Transpose", "[", 
      RowBox[{"{", 
       RowBox[{"timePointsPol", ",", 
        RowBox[{"Re", "[", 
         RowBox[{"spinTransferPoly", "[", 
          RowBox[{"[", "kHb", "]"}], "]"}], "]"}]}], "}"}], "]"}]}], "}"}], 
   ",", 
   RowBox[{"PlotRange", "\[Rule]", 
    RowBox[{"{", 
     RowBox[{
      RowBox[{"{", 
       RowBox[{"0", ",", "10"}], "}"}], ",", "Full"}], "}"}]}], ",", 
   RowBox[{"PlotStyle", "\[Rule]", "colors"}], ",", 
   RowBox[{"PlotLabels", "->", 
    RowBox[{"Placed", "[", 
     RowBox[{
      RowBox[{"{", 
       RowBox[{
        RowBox[{"Style", "[", 
         RowBox[{"\"\<Total\>\"", ",", 
          RowBox[{"colors", "[", 
           RowBox[{"[", "1", "]"}], "]"}]}], "]"}], ",", 
        RowBox[{"Style", "[", 
         RowBox[{"\"\<OH\>\"", ",", 
          RowBox[{"colors", "[", 
           RowBox[{"[", "2", "]"}], "]"}]}], "]"}], ",", 
        RowBox[{"Style", "[", 
         RowBox[{"\"\<\!\(\*SubscriptBox[\(H\), \(a\)]\)\>\"", ",", 
          RowBox[{"colors", "[", 
           RowBox[{"[", "3", "]"}], "]"}]}], "]"}], ",", 
        RowBox[{"Style", "[", 
         RowBox[{"\"\<\!\(\*SubscriptBox[\(H\), \(b\)]\)\>\"", ",", 
          RowBox[{"colors", "[", 
           RowBox[{"[", "4", "]"}], "]"}]}], "]"}]}], "}"}], ",", 
      RowBox[{"{", 
       RowBox[{"{", 
        RowBox[{
         RowBox[{"Scaled", "[", "1", "]"}], ",", "Before"}], "}"}], "}"}]}], 
     "]"}]}], ",", 
   RowBox[{"AxesLabel", "->", 
    RowBox[{"{", 
     RowBox[{
     "\"\<\[ScriptT]/s\>\"", ",", "\"\<spin polarization/\[HBar]\>\""}], 
     "}"}]}]}], "]"}]], "Input",
 CellChangeTimes->{{3.834035262241156*^9, 3.834035272257062*^9}, {
   3.8340368017224827`*^9, 3.834036804885626*^9}, {3.8340418509132853`*^9, 
   3.834041864113145*^9}, 3.8340429399889193`*^9, {3.834042983763975*^9, 
   3.834042986532382*^9}, {3.834044454555694*^9, 3.83404445832826*^9}, 
   3.839050707935659*^9, {3.841369411328208*^9, 3.8413694118415213`*^9}, {
   3.847437320604061*^9, 3.847437330830779*^9}, {3.848389265260249*^9, 
   3.848389288845187*^9}, 3.857207504814142*^9, 3.857621759180832*^9},
 CellLabel->
  "In[119]:=",ExpressionUUID->"f32de0fe-285a-4b99-b35c-8776e11c3c35"]
}, Open  ]],

Cell[CellGroupData[{

Cell["z-direction", "Subsubsection",
 CellChangeTimes->{{3.853900286263934*^9, 
  3.853900320340641*^9}},ExpressionUUID->"1736b0be-38cb-436d-b35c-\
ea50a5c91f4a"],

Cell[BoxData[
 RowBox[{"ListLinePlot", "[", 
  RowBox[{
   RowBox[{"{", 
    RowBox[{
     RowBox[{"Transpose", "[", 
      RowBox[{"{", 
       RowBox[{"timePointsPol", ",", 
        RowBox[{"Re", "[", 
         RowBox[{"Total", "[", 
          RowBox[{"spinTransferPolz", ",", 
           RowBox[{"{", "1", "}"}]}], "]"}], "]"}]}], "}"}], "]"}], ",", 
     RowBox[{"Transpose", "[", 
      RowBox[{"{", 
       RowBox[{"timePointsPol", ",", 
        RowBox[{"Re", "[", 
         RowBox[{"spinTransferPolz", "[", 
          RowBox[{"[", "kOH", "]"}], "]"}], "]"}]}], "}"}], "]"}], ",", 
     RowBox[{"Transpose", "[", 
      RowBox[{"{", 
       RowBox[{"timePointsPol", ",", 
        RowBox[{"Re", "[", 
         RowBox[{
          RowBox[{"spinTransferPolz", "[", 
           RowBox[{"[", "kHa1", "]"}], "]"}], "+", 
          RowBox[{"spinTransferPolz", "[", 
           RowBox[{"[", "kHa2", "]"}], "]"}], "+", 
          RowBox[{"spinTransferPolz", "[", 
           RowBox[{"[", "kHa3", "]"}], "]"}]}], "]"}]}], "}"}], "]"}], ",", 
     RowBox[{"Transpose", "[", 
      RowBox[{"{", 
       RowBox[{"timePointsPol", ",", 
        RowBox[{"Re", "[", 
         RowBox[{"spinTransferPolz", "[", 
          RowBox[{"[", "kHb", "]"}], "]"}], "]"}]}], "}"}], "]"}]}], "}"}], 
   ",", 
   RowBox[{"PlotRange", "\[Rule]", 
    RowBox[{"{", 
     RowBox[{
      RowBox[{"{", 
       RowBox[{"0", ",", "10"}], "}"}], ",", "Full"}], "}"}]}], ",", 
   RowBox[{"PlotStyle", "\[Rule]", "colors"}], ",", 
   RowBox[{"PlotLabels", "->", 
    RowBox[{"Placed", "[", 
     RowBox[{
      RowBox[{"{", 
       RowBox[{
        RowBox[{"Style", "[", 
         RowBox[{"\"\<Total\>\"", ",", 
          RowBox[{"colors", "[", 
           RowBox[{"[", "1", "]"}], "]"}]}], "]"}], ",", 
        RowBox[{"Style", "[", 
         RowBox[{"\"\<OH\>\"", ",", 
          RowBox[{"colors", "[", 
           RowBox[{"[", "2", "]"}], "]"}]}], "]"}], ",", 
        RowBox[{"Style", "[", 
         RowBox[{"\"\<\!\(\*SubscriptBox[\(H\), \(a\)]\)\>\"", ",", 
          RowBox[{"colors", "[", 
           RowBox[{"[", "3", "]"}], "]"}]}], "]"}], ",", 
        RowBox[{"Style", "[", 
         RowBox[{"\"\<\!\(\*SubscriptBox[\(H\), \(b\)]\)\>\"", ",", 
          RowBox[{"colors", "[", 
           RowBox[{"[", "4", "]"}], "]"}]}], "]"}]}], "}"}], ",", 
      RowBox[{"{", 
       RowBox[{"{", 
        RowBox[{
         RowBox[{"Scaled", "[", "1", "]"}], ",", "Before"}], "}"}], "}"}]}], 
     "]"}]}], ",", 
   RowBox[{"AxesLabel", "->", 
    RowBox[{"{", 
     RowBox[{
     "\"\<\[ScriptT]/s\>\"", ",", "\"\<spin polarization/\[HBar]\>\""}], 
     "}"}]}]}], "]"}]], "Input",
 CellChangeTimes->{{3.8340352836174307`*^9, 3.834035292321282*^9}, {
   3.834036808619087*^9, 3.834036811173519*^9}, {3.834041876737615*^9, 
   3.834041887793293*^9}, {3.834043006630982*^9, 3.8340430229006643`*^9}, {
   3.8340438640390987`*^9, 3.834043886086234*^9}, {3.834044470777067*^9, 
   3.834044473896216*^9}, {3.834110492466235*^9, 3.8341105142858343`*^9}, 
   3.839050713607744*^9, 3.841364883820607*^9, {3.841368122067732*^9, 
   3.841368122625049*^9}, {3.841369416815343*^9, 3.841369417615123*^9}, {
   3.841376376148169*^9, 3.841376381904834*^9}, {3.841377599078268*^9, 
   3.841377600981833*^9}, 3.8413809770160418`*^9, {3.841381776264914*^9, 
   3.841381776375231*^9}, {3.84138299383601*^9, 3.8413829939636602`*^9}, {
   3.8413858149288054`*^9, 3.8413858150315647`*^9}, {3.841385940856948*^9, 
   3.841385941945673*^9}, 3.841391884902548*^9, {3.847437339687793*^9, 
   3.847437347268169*^9}, {3.848389269182363*^9, 3.848389293398431*^9}, {
   3.8572074153899508`*^9, 3.8572074282896357`*^9}, 3.857621765765562*^9},
 CellLabel->
  "In[120]:=",ExpressionUUID->"b74486b0-0fd5-4256-ab21-407d4a507c4c"]
}, Open  ]]
}, Open  ]],

Cell[CellGroupData[{

Cell["Exporting results to file", "Subsection",
 CellChangeTimes->{{3.847184040251*^9, 3.847184058952647*^9}, {
  3.8471857062898912`*^9, 3.847185706737852*^9}, {3.847438754104587*^9, 
  3.8474387621509657`*^9}, {3.848122655451167*^9, 
  3.848122669490303*^9}},ExpressionUUID->"996c1ff5-4af6-441b-92bb-\
92ea6e2e01cf"],

Cell[BoxData[
 RowBox[{"(*", 
  RowBox[{
   RowBox[{"outData", "=", 
    RowBox[{"ConstantArray", "[", 
     RowBox[{"0", ",", 
      RowBox[{"{", 
       RowBox[{
        RowBox[{"numDataPointsPol", "+", "1"}], ",", "7"}], "}"}]}], "]"}]}], 
   ";", "\[IndentingNewLine]", 
   RowBox[{
    RowBox[{"outData", "[", 
     RowBox[{"[", "1", "]"}], "]"}], "=", 
    RowBox[{"{", 
     RowBox[{
     "\"\<#time\>\"", ",", "\"\<Rex\>\"", ",", "\"\<Imx\>\"", ",", 
      "\"\<Rey\>\"", ",", "\"\<Imy\>\"", ",", "\"\<Rez\>\"", ",", 
      "\"\<Imz\>\""}], "}"}]}], ";", "\[IndentingNewLine]", 
   RowBox[{"Do", "[", "\[IndentingNewLine]", 
    RowBox[{
     RowBox[{
      RowBox[{
       RowBox[{"outData", "[", 
        RowBox[{"[", 
         RowBox[{
          RowBox[{"i", "+", "1"}], ",", "1"}], "]"}], "]"}], "=", 
       RowBox[{"timePointsPol", "[", 
        RowBox[{"[", "i", "]"}], "]"}]}], ";", "\[IndentingNewLine]", 
      RowBox[{
       RowBox[{"outData", "[", 
        RowBox[{"[", 
         RowBox[{
          RowBox[{"i", "+", "1"}], ",", "2"}], "]"}], "]"}], "=", 
       RowBox[{"Re", "[", 
        RowBox[{"spinTransferPolx", "[", 
         RowBox[{"[", 
          RowBox[{"kOH", ",", "i"}], "]"}], "]"}], "]"}]}], ";", 
      "\[IndentingNewLine]", 
      RowBox[{
       RowBox[{"outData", "[", 
        RowBox[{"[", 
         RowBox[{
          RowBox[{"i", "+", "1"}], ",", "3"}], "]"}], "]"}], "=", 
       RowBox[{"Im", "[", 
        RowBox[{"spinTransferPolx", "[", 
         RowBox[{"[", 
          RowBox[{"kOH", ",", "i"}], "]"}], "]"}], "]"}]}], ";", 
      "\[IndentingNewLine]", 
      RowBox[{
       RowBox[{"outData", "[", 
        RowBox[{"[", 
         RowBox[{
          RowBox[{"i", "+", "1"}], ",", "4"}], "]"}], "]"}], "=", 
       RowBox[{"Re", "[", 
        RowBox[{"spinTransferPoly", "[", 
         RowBox[{"[", 
          RowBox[{"kOH", ",", "i"}], "]"}], "]"}], "]"}]}], ";", 
      "\[IndentingNewLine]", 
      RowBox[{
       RowBox[{"outData", "[", 
        RowBox[{"[", 
         RowBox[{
          RowBox[{"i", "+", "1"}], ",", "5"}], "]"}], "]"}], "=", 
       RowBox[{"Im", "[", 
        RowBox[{"spinTransferPoly", "[", 
         RowBox[{"[", 
          RowBox[{"kOH", ",", "i"}], "]"}], "]"}], "]"}]}], ";", 
      "\[IndentingNewLine]", 
      RowBox[{
       RowBox[{"outData", "[", 
        RowBox[{"[", 
         RowBox[{
          RowBox[{"i", "+", "1"}], ",", "6"}], "]"}], "]"}], "=", 
       RowBox[{"Re", "[", 
        RowBox[{"spinTransferPolz", "[", 
         RowBox[{"[", 
          RowBox[{"kOH", ",", "i"}], "]"}], "]"}], "]"}]}], ";", 
      "\[IndentingNewLine]", 
      RowBox[{
       RowBox[{"outData", "[", 
        RowBox[{"[", 
         RowBox[{
          RowBox[{"i", "+", "1"}], ",", "7"}], "]"}], "]"}], "=", 
       RowBox[{"Im", "[", 
        RowBox[{"spinTransferPolz", "[", 
         RowBox[{"[", 
          RowBox[{"kOH", ",", "i"}], "]"}], "]"}], "]"}]}], ";"}], 
     "\[IndentingNewLine]", ",", 
     RowBox[{"{", 
      RowBox[{"i", ",", "1", ",", "numDataPointsPol"}], "}"}]}], "]"}], ";", 
   "\[IndentingNewLine]", 
   RowBox[{"Export", "[", 
    RowBox[{
    "\"\<spinTransferPolOH_no_C.tsv\>\"", ",", "outData", ",", "\"\<TSV\>\"", 
     ",", 
     RowBox[{"OverwriteTarget", "->", "\"\<KeepBoth\>\""}]}], "]"}]}], 
  "*)"}]], "Input",
 CellChangeTimes->{{3.8471842130523777`*^9, 3.847184611257225*^9}, {
  3.847184721905933*^9, 3.8471847646875668`*^9}, {3.8471848256993227`*^9, 
  3.847184841887924*^9}, {3.847185408035544*^9, 3.847185565765539*^9}, {
  3.847185724064467*^9, 3.8471857252632933`*^9}, {3.848389358858835*^9, 
  3.84838936219807*^9}, {3.857207547029634*^9, 3.857207552336541*^9}},
 CellLabel->
  "In[122]:=",ExpressionUUID->"0e57285c-e8cb-49a2-a8b4-8211b0eacdcb"],

Cell[BoxData[
 RowBox[{"(*", 
  RowBox[{
   RowBox[{"outData", "=", 
    RowBox[{"ConstantArray", "[", 
     RowBox[{"0", ",", 
      RowBox[{"{", 
       RowBox[{
        RowBox[{"numDataPointsPol", "+", "1"}], ",", "7"}], "}"}]}], "]"}]}], 
   ";", "\[IndentingNewLine]", 
   RowBox[{
    RowBox[{"outData", "[", 
     RowBox[{"[", "1", "]"}], "]"}], "=", 
    RowBox[{"{", 
     RowBox[{
     "\"\<#time\>\"", ",", "\"\<Rex\>\"", ",", "\"\<Imx\>\"", ",", 
      "\"\<Rey\>\"", ",", "\"\<Imy\>\"", ",", "\"\<Rez\>\"", ",", 
      "\"\<Imz\>\""}], "}"}]}], ";", "\[IndentingNewLine]", 
   RowBox[{"Do", "[", "\[IndentingNewLine]", 
    RowBox[{
     RowBox[{
      RowBox[{
       RowBox[{"outData", "[", 
        RowBox[{"[", 
         RowBox[{
          RowBox[{"i", "+", "1"}], ",", "1"}], "]"}], "]"}], "=", 
       RowBox[{"timePointsPol", "[", 
        RowBox[{"[", "i", "]"}], "]"}]}], ";", "\[IndentingNewLine]", 
      RowBox[{
       RowBox[{"outData", "[", 
        RowBox[{"[", 
         RowBox[{
          RowBox[{"i", "+", "1"}], ",", "2"}], "]"}], "]"}], "=", 
       RowBox[{"Re", "[", 
        RowBox[{
         RowBox[{"spinTransferPolx", "[", 
          RowBox[{"[", 
           RowBox[{"kHa1", ",", "i"}], "]"}], "]"}], "+", 
         RowBox[{"spinTransferPolx", "[", 
          RowBox[{"[", 
           RowBox[{"kHa2", ",", "i"}], "]"}], "]"}], "+", 
         RowBox[{"spinTransferPolx", "[", 
          RowBox[{"[", 
           RowBox[{"kHa3", ",", "i"}], "]"}], "]"}]}], "]"}]}], ";", 
      "\[IndentingNewLine]", 
      RowBox[{
       RowBox[{"outData", "[", 
        RowBox[{"[", 
         RowBox[{
          RowBox[{"i", "+", "1"}], ",", "3"}], "]"}], "]"}], "=", 
       RowBox[{"Im", "[", 
        RowBox[{
         RowBox[{"spinTransferPolx", "[", 
          RowBox[{"[", 
           RowBox[{"kHa1", ",", "i"}], "]"}], "]"}], "+", 
         RowBox[{"spinTransferPolx", "[", 
          RowBox[{"[", 
           RowBox[{"kHa2", ",", "i"}], "]"}], "]"}], "+", 
         RowBox[{"spinTransferPolx", "[", 
          RowBox[{"[", 
           RowBox[{"kHa3", ",", "i"}], "]"}], "]"}]}], "]"}]}], ";", 
      "\[IndentingNewLine]", 
      RowBox[{
       RowBox[{"outData", "[", 
        RowBox[{"[", 
         RowBox[{
          RowBox[{"i", "+", "1"}], ",", "4"}], "]"}], "]"}], "=", 
       RowBox[{"Re", "[", 
        RowBox[{
         RowBox[{"spinTransferPoly", "[", 
          RowBox[{"[", 
           RowBox[{"kHa1", ",", "i"}], "]"}], "]"}], "+", 
         RowBox[{"spinTransferPoly", "[", 
          RowBox[{"[", 
           RowBox[{"kHa2", ",", "i"}], "]"}], "]"}], "+", 
         RowBox[{"spinTransferPoly", "[", 
          RowBox[{"[", 
           RowBox[{"kHa3", ",", "i"}], "]"}], "]"}]}], "]"}]}], ";", 
      "\[IndentingNewLine]", 
      RowBox[{
       RowBox[{"outData", "[", 
        RowBox[{"[", 
         RowBox[{
          RowBox[{"i", "+", "1"}], ",", "5"}], "]"}], "]"}], "=", 
       RowBox[{"Im", "[", 
        RowBox[{
         RowBox[{"spinTransferPoly", "[", 
          RowBox[{"[", 
           RowBox[{"kHa1", ",", "i"}], "]"}], "]"}], "+", 
         RowBox[{"spinTransferPoly", "[", 
          RowBox[{"[", 
           RowBox[{"kHa2", ",", "i"}], "]"}], "]"}], "+", 
         RowBox[{"spinTransferPoly", "[", 
          RowBox[{"[", 
           RowBox[{"kHa3", ",", "i"}], "]"}], "]"}]}], "]"}]}], ";", 
      "\[IndentingNewLine]", 
      RowBox[{
       RowBox[{"outData", "[", 
        RowBox[{"[", 
         RowBox[{
          RowBox[{"i", "+", "1"}], ",", "6"}], "]"}], "]"}], "=", 
       RowBox[{"Re", "[", 
        RowBox[{
         RowBox[{"spinTransferPolz", "[", 
          RowBox[{"[", 
           RowBox[{"kHa1", ",", "i"}], "]"}], "]"}], "+", 
         RowBox[{"spinTransferPolz", "[", 
          RowBox[{"[", 
           RowBox[{"kHa2", ",", "i"}], "]"}], "]"}], "+", 
         RowBox[{"spinTransferPolz", "[", 
          RowBox[{"[", 
           RowBox[{"kHa3", ",", "i"}], "]"}], "]"}]}], "]"}]}], ";", 
      "\[IndentingNewLine]", 
      RowBox[{
       RowBox[{"outData", "[", 
        RowBox[{"[", 
         RowBox[{
          RowBox[{"i", "+", "1"}], ",", "7"}], "]"}], "]"}], "=", 
       RowBox[{"Im", "[", 
        RowBox[{
         RowBox[{"spinTransferPolz", "[", 
          RowBox[{"[", 
           RowBox[{"kHa1", ",", "i"}], "]"}], "]"}], "+", 
         RowBox[{"spinTransferPolz", "[", 
          RowBox[{"[", 
           RowBox[{"kHa2", ",", "i"}], "]"}], "]"}], "+", 
         RowBox[{"spinTransferPolz", "[", 
          RowBox[{"[", 
           RowBox[{"kHa3", ",", "i"}], "]"}], "]"}]}], "]"}]}], ";"}], 
     "\[IndentingNewLine]", ",", 
     RowBox[{"{", 
      RowBox[{"i", ",", "1", ",", "numDataPointsPol"}], "}"}]}], "]"}], ";", 
   "\[IndentingNewLine]", 
   RowBox[{"Export", "[", 
    RowBox[{
    "\"\<spinTransferPolHa_no_C.tsv\>\"", ",", "outData", ",", "\"\<TSV\>\"", 
     ",", 
     RowBox[{"OverwriteTarget", "->", "\"\<KeepBoth\>\""}]}], "]"}]}], 
  "*)"}]], "Input",
 CellChangeTimes->{{3.8471842130523777`*^9, 3.847184611257225*^9}, {
  3.847184721905933*^9, 3.8471847646875668`*^9}, {3.8471848256993227`*^9, 
  3.847184841887924*^9}, {3.847185408035544*^9, 3.847185565765539*^9}, {
  3.847185724064467*^9, 3.8471857252632933`*^9}, {3.8471857610614443`*^9, 
  3.84718579539659*^9}, {3.847185953033968*^9, 3.847186021174388*^9}, {
  3.84718609173215*^9, 3.8471860931197977`*^9}, {3.848389369253813*^9, 
  3.8483893724417677`*^9}, {3.857207556335528*^9, 3.8572075614902477`*^9}},
 CellLabel->
  "In[123]:=",ExpressionUUID->"17586d70-7d1a-4424-89c9-80dea80396b9"],

Cell[BoxData[
 RowBox[{"(*", 
  RowBox[{
   RowBox[{"outData", "=", 
    RowBox[{"ConstantArray", "[", 
     RowBox[{"0", ",", 
      RowBox[{"{", 
       RowBox[{
        RowBox[{"numDataPointsPol", "+", "1"}], ",", "7"}], "}"}]}], "]"}]}], 
   ";", "\[IndentingNewLine]", 
   RowBox[{
    RowBox[{"outData", "[", 
     RowBox[{"[", "1", "]"}], "]"}], "=", 
    RowBox[{"{", 
     RowBox[{
     "\"\<#time\>\"", ",", "\"\<Rex\>\"", ",", "\"\<Imx\>\"", ",", 
      "\"\<Rey\>\"", ",", "\"\<Imy\>\"", ",", "\"\<Rez\>\"", ",", 
      "\"\<Imz\>\""}], "}"}]}], ";", "\[IndentingNewLine]", 
   RowBox[{"Do", "[", "\[IndentingNewLine]", 
    RowBox[{
     RowBox[{
      RowBox[{
       RowBox[{"outData", "[", 
        RowBox[{"[", 
         RowBox[{
          RowBox[{"i", "+", "1"}], ",", "1"}], "]"}], "]"}], "=", 
       RowBox[{"timePointsPol", "[", 
        RowBox[{"[", "i", "]"}], "]"}]}], ";", "\[IndentingNewLine]", 
      RowBox[{
       RowBox[{"outData", "[", 
        RowBox[{"[", 
         RowBox[{
          RowBox[{"i", "+", "1"}], ",", "2"}], "]"}], "]"}], "=", 
       RowBox[{"Re", "[", 
        RowBox[{"spinTransferPolx", "[", 
         RowBox[{"[", 
          RowBox[{"kHb", ",", "i"}], "]"}], "]"}], "]"}]}], ";", 
      "\[IndentingNewLine]", 
      RowBox[{
       RowBox[{"outData", "[", 
        RowBox[{"[", 
         RowBox[{
          RowBox[{"i", "+", "1"}], ",", "3"}], "]"}], "]"}], "=", 
       RowBox[{"Im", "[", 
        RowBox[{"spinTransferPolx", "[", 
         RowBox[{"[", 
          RowBox[{"kHb", ",", "i"}], "]"}], "]"}], "]"}]}], ";", 
      "\[IndentingNewLine]", 
      RowBox[{
       RowBox[{"outData", "[", 
        RowBox[{"[", 
         RowBox[{
          RowBox[{"i", "+", "1"}], ",", "4"}], "]"}], "]"}], "=", 
       RowBox[{"Re", "[", 
        RowBox[{"spinTransferPoly", "[", 
         RowBox[{"[", 
          RowBox[{"kHb", ",", "i"}], "]"}], "]"}], "]"}]}], ";", 
      "\[IndentingNewLine]", 
      RowBox[{
       RowBox[{"outData", "[", 
        RowBox[{"[", 
         RowBox[{
          RowBox[{"i", "+", "1"}], ",", "5"}], "]"}], "]"}], "=", 
       RowBox[{"Im", "[", 
        RowBox[{"spinTransferPoly", "[", 
         RowBox[{"[", 
          RowBox[{"kHb", ",", "i"}], "]"}], "]"}], "]"}]}], ";", 
      "\[IndentingNewLine]", 
      RowBox[{
       RowBox[{"outData", "[", 
        RowBox[{"[", 
         RowBox[{
          RowBox[{"i", "+", "1"}], ",", "6"}], "]"}], "]"}], "=", 
       RowBox[{"Re", "[", 
        RowBox[{"spinTransferPolz", "[", 
         RowBox[{"[", 
          RowBox[{"kHb", ",", "i"}], "]"}], "]"}], "]"}]}], ";", 
      "\[IndentingNewLine]", 
      RowBox[{
       RowBox[{"outData", "[", 
        RowBox[{"[", 
         RowBox[{
          RowBox[{"i", "+", "1"}], ",", "7"}], "]"}], "]"}], "=", 
       RowBox[{"Im", "[", 
        RowBox[{"spinTransferPolz", "[", 
         RowBox[{"[", 
          RowBox[{"kHb", ",", "i"}], "]"}], "]"}], "]"}]}], ";"}], 
     "\[IndentingNewLine]", ",", 
     RowBox[{"{", 
      RowBox[{"i", ",", "1", ",", "numDataPointsPol"}], "}"}]}], "]"}], ";", 
   "\[IndentingNewLine]", 
   RowBox[{"Export", "[", 
    RowBox[{
    "\"\<spinTransferPolHb_no_C.tsv\>\"", ",", "outData", ",", "\"\<TSV\>\"", 
     ",", 
     RowBox[{"OverwriteTarget", "->", "\"\<KeepBoth\>\""}]}], "]"}]}], 
  "*)"}]], "Input",
 CellChangeTimes->{{3.8471861184233303`*^9, 3.8471861421484222`*^9}, {
  3.848389379129863*^9, 3.848389380825696*^9}, {3.857207565459972*^9, 
  3.857207572032061*^9}},
 CellLabel->
  "In[124]:=",ExpressionUUID->"479bdc7a-2fde-4a1b-b10b-4c9bae08f684"],

Cell[BoxData[
 RowBox[{"(*", 
  RowBox[{"Export", "[", 
   RowBox[{"\"\<spinTransferPolz_no_C.eps\>\"", ",", "\[IndentingNewLine]", 
    RowBox[{"ListLinePlot", "[", 
     RowBox[{
      RowBox[{"{", 
       RowBox[{
        RowBox[{"Transpose", "[", 
         RowBox[{"{", 
          RowBox[{"timePointsPol", ",", 
           RowBox[{"Re", "[", 
            RowBox[{"Total", "[", 
             RowBox[{"spinTransferPolz", ",", 
              RowBox[{"{", "1", "}"}]}], "]"}], "]"}]}], "}"}], "]"}], ",", 
        RowBox[{"Transpose", "[", 
         RowBox[{"{", 
          RowBox[{"timePointsPol", ",", 
           RowBox[{"Re", "[", 
            RowBox[{"spinTransferPolz", "[", 
             RowBox[{"[", "kOH", "]"}], "]"}], "]"}]}], "}"}], "]"}], ",", 
        RowBox[{"Transpose", "[", 
         RowBox[{"{", 
          RowBox[{"timePointsPol", ",", 
           RowBox[{"Re", "[", 
            RowBox[{
             RowBox[{"spinTransferPolz", "[", 
              RowBox[{"[", "kHa1", "]"}], "]"}], "+", 
             RowBox[{"spinTransferPolz", "[", 
              RowBox[{"[", "kHa2", "]"}], "]"}], "+", 
             RowBox[{"spinTransferPolz", "[", 
              RowBox[{"[", "kHa3", "]"}], "]"}]}], "]"}]}], "}"}], "]"}], ",", 
        RowBox[{"Transpose", "[", 
         RowBox[{"{", 
          RowBox[{"timePointsPol", ",", 
           RowBox[{"Re", "[", 
            RowBox[{"spinTransferPolz", "[", 
             RowBox[{"[", "kHb", "]"}], "]"}], "]"}]}], "}"}], "]"}]}], "}"}],
       ",", 
      RowBox[{"PlotRange", "\[Rule]", 
       RowBox[{"{", 
        RowBox[{
         RowBox[{"{", 
          RowBox[{"0", ",", "10"}], "}"}], ",", "Full"}], "}"}]}], ",", 
      RowBox[{"PlotStyle", "\[Rule]", "colors"}], ",", 
      RowBox[{"PlotLabels", "->", 
       RowBox[{"Placed", "[", 
        RowBox[{
         RowBox[{"{", 
          RowBox[{
          "\"\<Total\>\"", ",", "\"\<OH\>\"", ",", 
           "\"\<\!\(\*SubscriptBox[\(H\), \(a\)]\)\>\"", ",", 
           "\"\<\!\(\*SubscriptBox[\(H\), \(b\)]\)\>\""}], "}"}], ",", 
         RowBox[{"{", 
          RowBox[{"{", 
           RowBox[{
            RowBox[{"Scaled", "[", "1", "]"}], ",", "Before"}], "}"}], 
          "}"}]}], "]"}]}], ",", 
      RowBox[{"AxesLabel", "->", 
       RowBox[{"{", 
        RowBox[{
        "\"\<\[ScriptT]/s\>\"", ",", "\"\<spin polarization/\[HBar]\>\""}], 
        "}"}]}]}], "]"}], "\[IndentingNewLine]", ",", "\"\<EPS\>\"", ",", 
    RowBox[{"OverwriteTarget", "->", "\"\<KeepBoth\>\""}]}], "]"}], 
  "*)"}]], "Input",
 CellChangeTimes->{{3.847182733649331*^9, 3.84718277803303*^9}, {
   3.847186223511136*^9, 3.847186250199033*^9}, 3.848383252105558*^9, {
   3.848389389002768*^9, 3.8483893911947193`*^9}, {3.84838944462225*^9, 
   3.848389464351013*^9}, {3.857207582024125*^9, 3.857207599293487*^9}},
 CellLabel->
  "In[125]:=",ExpressionUUID->"82ef66db-0efa-486a-bc48-09585a8855f8"],

Cell[BoxData[
 RowBox[{"(*", 
  RowBox[{"Export", "[", 
   RowBox[{"\"\<spinTransferPolz_no_C.png\>\"", ",", "\[IndentingNewLine]", 
    RowBox[{"ListLinePlot", "[", 
     RowBox[{
      RowBox[{"{", 
       RowBox[{
        RowBox[{"Transpose", "[", 
         RowBox[{"{", 
          RowBox[{"timePointsPol", ",", 
           RowBox[{"Re", "[", 
            RowBox[{"Total", "[", 
             RowBox[{"spinTransferPolz", ",", 
              RowBox[{"{", "1", "}"}]}], "]"}], "]"}]}], "}"}], "]"}], ",", 
        RowBox[{"Transpose", "[", 
         RowBox[{"{", 
          RowBox[{"timePointsPol", ",", 
           RowBox[{"Re", "[", 
            RowBox[{"spinTransferPolz", "[", 
             RowBox[{"[", "kOH", "]"}], "]"}], "]"}]}], "}"}], "]"}], ",", 
        RowBox[{"Transpose", "[", 
         RowBox[{"{", 
          RowBox[{"timePointsPol", ",", 
           RowBox[{"Re", "[", 
            RowBox[{
             RowBox[{"spinTransferPolz", "[", 
              RowBox[{"[", "kHa1", "]"}], "]"}], "+", 
             RowBox[{"spinTransferPolz", "[", 
              RowBox[{"[", "kHa2", "]"}], "]"}], "+", 
             RowBox[{"spinTransferPolz", "[", 
              RowBox[{"[", "kHa3", "]"}], "]"}]}], "]"}]}], "}"}], "]"}], ",", 
        RowBox[{"Transpose", "[", 
         RowBox[{"{", 
          RowBox[{"timePointsPol", ",", 
           RowBox[{"Re", "[", 
            RowBox[{"spinTransferPolz", "[", 
             RowBox[{"[", "kHb", "]"}], "]"}], "]"}]}], "}"}], "]"}]}], "}"}],
       ",", 
      RowBox[{"PlotRange", "\[Rule]", 
       RowBox[{"{", 
        RowBox[{
         RowBox[{"{", 
          RowBox[{"0", ",", "10"}], "}"}], ",", "Full"}], "}"}]}], ",", 
      RowBox[{"PlotStyle", "\[Rule]", "colors"}], ",", 
      RowBox[{"PlotLabels", "->", 
       RowBox[{"Placed", "[", 
        RowBox[{
         RowBox[{"{", 
          RowBox[{
          "\"\<Total\>\"", ",", "\"\<OH\>\"", ",", 
           "\"\<\!\(\*SubscriptBox[\(H\), \(a\)]\)\>\"", ",", 
           "\"\<\!\(\*SubscriptBox[\(H\), \(b\)]\)\>\""}], "}"}], ",", 
         RowBox[{"{", 
          RowBox[{"{", 
           RowBox[{
            RowBox[{"Scaled", "[", "1", "]"}], ",", "Before"}], "}"}], 
          "}"}]}], "]"}]}], ",", 
      RowBox[{"AxesLabel", "->", 
       RowBox[{"{", 
        RowBox[{
        "\"\<\[ScriptT]/s\>\"", ",", "\"\<spin polarization/\[HBar]\>\""}], 
        "}"}]}]}], "]"}], "\[IndentingNewLine]", ",", "\"\<PNG\>\"", ",", 
    RowBox[{"OverwriteTarget", "->", "\"\<KeepBoth\>\""}]}], "]"}], 
  "*)"}]], "Input",
 CellChangeTimes->{{3.848389413420105*^9, 3.8483894678967657`*^9}, {
  3.85720759062798*^9, 3.857207605618553*^9}},
 CellLabel->
  "In[126]:=",ExpressionUUID->"924179f7-5e3e-47d2-be47-d191326a1db1"],

Cell[BoxData[
 RowBox[{"Share", "[", "]"}]], "Input",
 CellChangeTimes->{{3.831803035176991*^9, 3.831803048964818*^9}, {
  3.834106527417416*^9, 3.834106528394043*^9}},
 CellLabel->
  "In[127]:=",ExpressionUUID->"f712e7b5-4055-4d7b-a6b3-7c002d86b9c6"]
}, Open  ]]
}, Open  ]],

Cell[CellGroupData[{

Cell["Removing coherences to simulate chemical exchange", "Section",
 CellChangeTimes->{{3.847335253221554*^9, 3.847335283414768*^9}, {
  3.8483891326838303`*^9, 
  3.848389141848406*^9}},ExpressionUUID->"1349a607-9bdb-4ed5-b1bd-\
775bddc1cc4a"],

Cell[BoxData[
 RowBox[{
  RowBox[{"hPol", " ", "=", " ", 
   RowBox[{"SparseArray", "[", 
    RowBox[{"Replace", "[", 
     RowBox[{
      RowBox[{"Normal", "[", "hGeneral", "]"}], ",", 
      RowBox[{"b0", "\[Rule]", "bPolz"}], ",", "Infinity"}], "]"}], "]"}]}], 
  ";"}]], "Input",
 CellChangeTimes->{{3.827896243620797*^9, 3.827896269698135*^9}, {
   3.8278963020187693`*^9, 3.827896357416235*^9}, {3.827896520657989*^9, 
   3.827896534584093*^9}, {3.827896575799666*^9, 3.827896578808028*^9}, {
   3.8279155016881523`*^9, 3.827915514104245*^9}, {3.827917201671369*^9, 
   3.827917315445101*^9}, {3.827974311318018*^9, 3.827974371263907*^9}, {
   3.8280817515935373`*^9, 3.828081781975664*^9}, {3.828081830040766*^9, 
   3.828081911623022*^9}, {3.828082053268815*^9, 3.828082058338996*^9}, {
   3.828082135636489*^9, 3.8280821451242456`*^9}, {3.828082273378138*^9, 
   3.828082276246833*^9}, {3.8281467586109457`*^9, 3.8281468706194477`*^9}, {
   3.828162830148806*^9, 3.828162906197364*^9}, {3.828413113621255*^9, 
   3.82841316987963*^9}, {3.828413686214964*^9, 3.828413701790656*^9}, {
   3.828767830970001*^9, 3.828767862440934*^9}, {3.828767896491868*^9, 
   3.8287679030161257`*^9}, {3.830565149486724*^9, 3.83056516077813*^9}, {
   3.830565192336999*^9, 3.830565201760108*^9}, {3.831099454218451*^9, 
   3.831099455993145*^9}, {3.8339512889406223`*^9, 3.8339513133213053`*^9}, {
   3.841364678426755*^9, 3.841364680042798*^9}, {3.841974487884326*^9, 
   3.841974519325746*^9}, {3.844743546955179*^9, 3.844743603289201*^9}, {
   3.8447436493074617`*^9, 3.844743670458653*^9}, {3.844743700591316*^9, 
   3.844743718730954*^9}, {3.844744072924079*^9, 3.844744075578088*^9}, {
   3.8447444051003523`*^9, 3.8447444083331213`*^9}, {3.844762607332687*^9, 
   3.844762629583576*^9}, {3.844762880150475*^9, 3.8447628831560297`*^9}, {
   3.846916376777872*^9, 3.846916377672318*^9}, {3.846916432743999*^9, 
   3.846916453352504*^9}, {3.847434049622168*^9, 3.8474340620058317`*^9}, 
   3.848391132168064*^9},
 CellLabel->
  "In[128]:=",ExpressionUUID->"9e78d3e3-f88b-48cb-bfe9-37129a326aa3"],

Cell[BoxData[
 RowBox[{"hPol", "=", 
  RowBox[{"SparseArray", "[", 
   RowBox[{"Replace", "[", 
    RowBox[{
     RowBox[{"Normal", "[", "hPol", "]"}], ",", "numVal", ",", "Infinity"}], 
    "]"}], "]"}]}]], "Input",
 CellChangeTimes->{{3.847271169349423*^9, 3.847271176918076*^9}, {
  3.847335172358766*^9, 3.8473351728704233`*^9}},
 CellLabel->
  "In[129]:=",ExpressionUUID->"cadf47cd-3ff2-4a13-8761-7ab3e9ec3484"],

Cell[BoxData[
 RowBox[{"AbsoluteTiming", "[", 
  RowBox[{
   RowBox[{
    RowBox[{"{", 
     RowBox[{"eigVal", ",", "eigVec"}], "}"}], "=", 
    RowBox[{"Eigensystem", "[", 
     RowBox[{"SymmetrizedArray", "[", "hPol", "]"}], "]"}]}], ";"}], 
  "]"}]], "Input",
 CellChangeTimes->{{3.847271320180881*^9, 3.84727133949362*^9}, 
   3.847274678933403*^9, {3.8473357641556396`*^9, 3.847335764603394*^9}},
 CellLabel->
  "In[130]:=",ExpressionUUID->"1550a1c5-172e-4d2d-9324-9344e3d5d95e"],

Cell[BoxData[
 RowBox[{
  RowBox[{"eigVec", "=", 
   RowBox[{"SparseArray", "[", "eigVec", "]"}]}], ";"}]], "Input",
 CellChangeTimes->{{3.847335033532338*^9, 3.847335047383428*^9}, 
   3.848391281949665*^9},
 CellLabel->
  "In[131]:=",ExpressionUUID->"897d7a20-4728-4378-9845-5b0cdc0170a1"],

Cell["\<\
Since the populations in the eigenbasis are constant during propagation the \
initial density can be used. \
\>", "Text",
 CellChangeTimes->{{3.855307449713718*^9, 3.855307468868622*^9}, {
  3.855383265346899*^9, 
  3.855383327734085*^9}},ExpressionUUID->"9ff919a3-2fc7-4fcb-afc0-\
e972b48b1f50"],

Cell[BoxData[
 RowBox[{
  RowBox[{"rhoPoltEigenbasis", "=", 
   RowBox[{"eigVec", ".", "rhoInitPol", ".", 
    RowBox[{"ConjugateTranspose", "[", "eigVec", "]"}]}]}], ";"}]], "Input",
 CellChangeTimes->{{3.847335360279517*^9, 3.8473353785959873`*^9}, {
   3.847335453604176*^9, 3.847335456327608*^9}, {3.8483913121739893`*^9, 
   3.848391315793764*^9}, 3.852970233345121*^9, {3.855383372020194*^9, 
   3.855383374790595*^9}},
 CellLabel->
  "In[132]:=",ExpressionUUID->"efaefdab-60fe-4c09-9d68-2604e9b1edb1"],

Cell[BoxData[
 RowBox[{
  RowBox[{"rhoPoltEigenbasisReduced", "=", 
   RowBox[{"DiagonalMatrix", "[", 
    RowBox[{"Diagonal", "[", "rhoPoltEigenbasis", "]"}], "]"}]}], 
  ";"}]], "Input",
 CellChangeTimes->{{3.847335559068315*^9, 3.847335592904805*^9}, {
   3.847335643221916*^9, 3.84733564784869*^9}, {3.847335707846992*^9, 
   3.847335712458555*^9}, 3.852970237886314*^9},
 CellLabel->
  "In[133]:=",ExpressionUUID->"cbfd957b-9d4e-443e-a141-7a44c9ccd877"],

Cell[BoxData[
 RowBox[{
  RowBox[{"rhoPoltReduced", "=", 
   RowBox[{
    RowBox[{"ConjugateTranspose", "[", "eigVec", "]"}], ".", 
    "rhoPoltEigenbasisReduced", ".", "eigVec"}]}], ";"}]], "Input",
 CellChangeTimes->{{3.8473359439017878`*^9, 3.8473359738860188`*^9}, 
   3.852970242815889*^9},
 CellLabel->
  "In[134]:=",ExpressionUUID->"ebab82ed-1a1b-4866-b431-d7f7cd909838"],

Cell[BoxData[
 RowBox[{
  RowBox[{"rhoPolt", "=", "rhoPoltReduced"}], ";"}]], "Input",
 CellChangeTimes->{{3.847337078335911*^9, 3.84733709629095*^9}, 
   3.8529702467182713`*^9, {3.853230366579893*^9, 3.8532303706428013`*^9}, {
   3.853392175526371*^9, 3.853392178069894*^9}},
 CellLabel->
  "In[135]:=",ExpressionUUID->"0bd5664c-e0a3-47d5-a7cc-d5b4f0d108f5"],

Cell[BoxData[
 RowBox[{
  RowBox[{"Remove", "[", 
   RowBox[{
   "hPol", ",", "eigVal", ",", "eigVec", ",", "rhoPoltEigenbasis", ",", 
    "rhoPoltEigenbasisReduced", ",", "rhoPoltReduced"}], "]"}], 
  ";"}]], "Input",
 CellChangeTimes->{{3.834128511711578*^9, 3.834128521942492*^9}, {
  3.834128560168294*^9, 3.83412856677761*^9}, {3.834128607702878*^9, 
  3.834128648840019*^9}, {3.8450158369441767`*^9, 3.8450158371214657`*^9}, {
  3.846927632927834*^9, 3.8469276555923557`*^9}, {3.847181294521428*^9, 
  3.847181295224407*^9}, {3.8472605021160316`*^9, 3.847260510472548*^9}, {
  3.847260921560357*^9, 3.8472609402927647`*^9}, {3.847335143445673*^9, 
  3.847335144195039*^9}, {3.847335324595634*^9, 3.847335330758997*^9}, {
  3.848391644014414*^9, 3.848391676805745*^9}},
 CellLabel->
  "In[136]:=",ExpressionUUID->"723814c5-7749-4e99-97f0-0ce5749928fa"],

Cell[BoxData[
 RowBox[{"MemoryInUse", "[", "]"}]], "Input",
 CellChangeTimes->{{3.8339622845596848`*^9, 3.833962341504011*^9}, {
   3.833962406128417*^9, 3.833962444384506*^9}, 3.833962613573596*^9, 
   3.8339630472722178`*^9},
 CellLabel->
  "In[137]:=",ExpressionUUID->"3b812a33-2a95-46a5-88d0-4873f07ebd34"],

Cell[BoxData[
 RowBox[{"Share", "[", "]"}]], "Input",
 CellChangeTimes->{{3.833963050284828*^9, 3.83396305277393*^9}},
 CellLabel->
  "In[138]:=",ExpressionUUID->"c780f2e3-bcce-4dc1-b849-23b9f27871b2"]
}, Open  ]],

Cell[CellGroupData[{

Cell["Pulse: 90 degrees around x for H", "Section",
 CellChangeTimes->{{3.8483894942697287`*^9, 3.848389514500502*^9}, 
   3.848392949075399*^9, {3.84839306557438*^9, 
   3.8483930689349318`*^9}},ExpressionUUID->"9095e263-3905-4308-a148-\
15ff3ae5c397"],

Cell[BoxData[
 RowBox[{"AbsoluteTiming", "[", "\[IndentingNewLine]", 
  RowBox[{
   RowBox[{"rotations", "=", 
    RowBox[{
     RowBox[{"(", 
      RowBox[{"1", "/", "2"}], ")"}], "*", 
     RowBox[{"Sum", "[", 
      RowBox[{
       RowBox[{"basC1spin", "[", 
        RowBox[{"i", ",", "kx"}], "]"}], ",", 
       RowBox[{"{", 
        RowBox[{"i", ",", "hydrogens"}], "}"}]}], "]"}]}]}], ";", 
   "\[IndentingNewLine]", 
   RowBox[{"rotSupOp", "=", 
    RowBox[{"FullSimplify", "[", 
     RowBox[{
      RowBox[{"-", "I"}], "*", 
      RowBox[{"(", 
       RowBox[{"Pi", "/", "2"}], ")"}], "*", 
      RowBox[{"(", 
       RowBox[{
        RowBox[{"FullSimplify", "[", 
         RowBox[{"KroneckerProduct", "[", 
          RowBox[{
           RowBox[{"IdentityMatrix", "[", 
            RowBox[{
             RowBox[{"2", "^", "nspins"}], ",", "SparseArray"}], "]"}], ",", 
           "rotations"}], "]"}], "]"}], "-", 
        RowBox[{"FullSimplify", "[", 
         RowBox[{"KroneckerProduct", "[", 
          RowBox[{
           RowBox[{"Transpose", "[", "rotations", "]"}], ",", 
           RowBox[{"IdentityMatrix", "[", 
            RowBox[{
             RowBox[{"2", "^", "nspins"}], ",", "SparseArray"}], "]"}]}], 
          "]"}], "]"}]}], ")"}]}], "]"}]}], ";"}], "\[IndentingNewLine]", 
  "]"}]], "Input",
 CellChangeTimes->{{3.8468297412657013`*^9, 3.8468297592699423`*^9}, 
   3.846830023828801*^9, {3.846833142414109*^9, 3.846833147630949*^9}, {
   3.84691666546239*^9, 3.8469166687960787`*^9}, {3.847433914390732*^9, 
   3.8474339201167316`*^9}, {3.8527034409777193`*^9, 
   3.8527034509287367`*^9}, {3.85338364805133*^9, 3.85338370497805*^9}, {
   3.8533837367578087`*^9, 3.8533837942765427`*^9}, {3.853383845349497*^9, 
   3.853383845892499*^9}, {3.85338485053784*^9, 3.853384915961535*^9}, 
   3.853384950085052*^9, {3.853385009222681*^9, 3.85338502578226*^9}, {
   3.85338507071659*^9, 3.853385112099216*^9}, 3.853390949409153*^9, 
   3.853391428508956*^9, {3.8533916378484917`*^9, 3.85339164335538*^9}, {
   3.85339211209531*^9, 3.85339211579952*^9}, {3.853816496061433*^9, 
   3.853816496364744*^9}, 3.8538326101418667`*^9},
 CellLabel->
  "In[139]:=",ExpressionUUID->"34f78b37-1598-4faa-a56f-be217712f803"],

Cell[BoxData[
 RowBox[{"AbsoluteTiming", "[", 
  RowBox[{
   RowBox[{"rhoAP", "=", 
    RowBox[{"unvectorize", "[", 
     RowBox[{"MatrixExp", "[", 
      RowBox[{"rotSupOp", ",", 
       RowBox[{"vectorize", "[", "rhoPolt", "]"}]}], "]"}], "]"}]}], ";"}], 
  "]"}]], "Input",
 CellChangeTimes->{{3.85338387134901*^9, 3.853383913204007*^9}, {
  3.853383974706333*^9, 3.8533839820170937`*^9}, {3.853385361461611*^9, 
  3.853385376595644*^9}},
 CellLabel->
  "In[140]:=",ExpressionUUID->"aa88b02d-6e43-4f72-aa9a-9e7d3f67c994"],

Cell[BoxData[
 RowBox[{
  RowBox[{"Remove", "[", 
   RowBox[{"rhoPolt", ",", "rotations", ",", "rotSupOp"}], "]"}], 
  ";"}]], "Input",
 CellChangeTimes->{{3.834106785432797*^9, 3.8341068086805487`*^9}, {
  3.8341286805847273`*^9, 3.8341286924393053`*^9}, {3.8483932715729322`*^9, 
  3.848393276248477*^9}, {3.853385265475873*^9, 3.853385279540408*^9}, {
  3.853396303817079*^9, 3.853396316007183*^9}},
 CellLabel->
  "In[141]:=",ExpressionUUID->"add47fbc-5323-4ec5-b19d-5312ead8f67a"],

Cell[BoxData[
 RowBox[{"MemoryInUse", "[", "]"}]], "Input",
 CellChangeTimes->{{3.831803081648445*^9, 3.831803084613022*^9}},
 CellLabel->
  "In[142]:=",ExpressionUUID->"3d04c2b0-c484-4114-a3de-57e54b166e8f"],

Cell[BoxData[
 RowBox[{"Share", "[", "]"}]], "Input",
 CellChangeTimes->{{3.834128699001473*^9, 3.834128701303006*^9}},
 CellLabel->
  "In[143]:=",ExpressionUUID->"a49251da-0016-4794-92ee-3f65e39a6bb2"]
}, Open  ]],

Cell[CellGroupData[{

Cell["Detection", "Section",
 CellChangeTimes->{{3.848393296980595*^9, 
  3.848393308132669*^9}},ExpressionUUID->"fbd6b24c-185f-4f59-aacb-\
60afc3a6cdfe"],

Cell[BoxData[{
 RowBox[{
  RowBox[{"Element", "[", 
   RowBox[{"tempDet", ",", "Reals"}], "]"}], ";"}], "\[IndentingNewLine]", 
 RowBox[{
  RowBox[{"Element", "[", 
   RowBox[{"bDetz", ",", "Reals"}], "]"}], ";"}]}], "Input",
 CellLabel->
  "In[144]:=",ExpressionUUID->"9b9a4dac-97d9-4b47-ae0b-4d4cb925af05"],

Cell[BoxData[{
 RowBox[{
  RowBox[{"numDet", "=", 
   RowBox[{"{", "\[IndentingNewLine]", 
    RowBox[{
     RowBox[{"tempDet", "\[Rule]", "298"}], " ", 
     RowBox[{"(*", "K", "*)"}], ",", "\[IndentingNewLine]", 
     RowBox[{"bDetz", "\[Rule]", " ", "9.4"}]}], " ", 
    RowBox[{"(*", "T", "*)"}], "\[IndentingNewLine]", "}"}]}], 
  ";"}], "\[IndentingNewLine]", 
 RowBox[{
  RowBox[{"numVal", "=", 
   RowBox[{"Join", "[", 
    RowBox[{"numVal", ",", "numDet"}], "]"}]}], ";"}]}], "Input",
 CellChangeTimes->{{3.8538165122268248`*^9, 3.853816512897182*^9}},
 CellLabel->
  "In[146]:=",ExpressionUUID->"c15cef3e-6ff6-4cda-9df3-d7d66ab80b26"],

Cell[BoxData[
 RowBox[{"hDetH", "=", 
  RowBox[{"FullSimplify", "[", 
   RowBox[{"SparseArray", "[", 
    RowBox[{"Replace", "[", 
     RowBox[{
      RowBox[{"Normal", "[", 
       RowBox[{"hGeneralDynamics", "-", " ", "hFrameH"}], "]"}], ",", 
      RowBox[{"b0", "\[Rule]", "bDetz"}], ",", "Infinity"}], "]"}], "]"}], 
   "]"}]}]], "Input",
 CellChangeTimes->{{3.834122839816226*^9, 3.834122840257813*^9}, {
  3.834126021931786*^9, 3.8341260251158047`*^9}, {3.847340422041882*^9, 
  3.847340457079081*^9}, {3.84734049503519*^9, 3.847340505977803*^9}, {
  3.853828478896523*^9, 3.853828479328554*^9}, {3.853832818513667*^9, 
  3.853832830493964*^9}, {3.853836442655192*^9, 3.853836466896039*^9}},
 CellLabel->
  "In[148]:=",ExpressionUUID->"f6b7bcdb-25f1-45c5-b62f-df5079644054"],

Cell[BoxData[
 RowBox[{"MemoryInUse", "[", "]"}]], "Input",
 CellLabel->
  "In[149]:=",ExpressionUUID->"71c8d79d-2f3f-4d3a-a64a-685b5d213c7b"],

Cell[BoxData[
 RowBox[{"Share", "[", "]"}]], "Input",
 CellChangeTimes->{{3.844744639968567*^9, 3.844744643019532*^9}},
 CellLabel->
  "In[150]:=",ExpressionUUID->"50bffb78-2feb-480f-98f7-5e0b340a4724"],

Cell[CellGroupData[{

Cell["Liouvillian", "Subsection",
 CellChangeTimes->{{3.848393708874745*^9, 
  3.8483937198529167`*^9}},ExpressionUUID->"0eb0bca6-7e2c-4bb8-8af9-\
afb74748ae25"],

Cell[BoxData[
 RowBox[{"liouvillianDet", "=", 
  RowBox[{"SparseArray", "[", 
   RowBox[{"Replace", "[", 
    RowBox[{
     RowBox[{"Replace", "[", 
      RowBox[{
       RowBox[{"Normal", "[", "liouvillianGeneral", "]"}], ",", 
       RowBox[{"b0", "\[Rule]", "bDetz"}], ",", "Infinity"}], "]"}], ",", 
     "numVal", ",", "Infinity"}], "]"}], "]"}]}]], "Input",
 CellChangeTimes->{{3.830843827772306*^9, 3.830843853131721*^9}, {
   3.830916262128868*^9, 3.830916265225379*^9}, {3.8311101745954523`*^9, 
   3.831110181300668*^9}, {3.8340198837800837`*^9, 3.834019886979744*^9}, {
   3.8469166111976957`*^9, 3.846916633022895*^9}, {3.847337256066968*^9, 
   3.847337261106038*^9}, 3.847434816570821*^9, {3.84743487066967*^9, 
   3.847434872847424*^9}, {3.852703524141531*^9, 3.852703524637376*^9}, {
   3.853836414640231*^9, 3.853836415103086*^9}},
 CellLabel->
  "In[151]:=",ExpressionUUID->"a069dc4c-79f1-4fae-8069-6a3a6e6a156a"],

Cell[BoxData[
 RowBox[{"AbsoluteTiming", "[", "\[IndentingNewLine]", 
  RowBox[{
   RowBox[{"liouvillianDetH", "=", 
    RowBox[{"SparseArray", "[", 
     RowBox[{"FullSimplify", "[", 
      RowBox[{
       RowBox[{"-", 
        RowBox[{"(", 
         RowBox[{"I", "/", "hbar"}], ")"}]}], "*", 
       RowBox[{"(", 
        RowBox[{
         RowBox[{"FullSimplify", "[", 
          RowBox[{"SymmetrizedArray", "[", 
           RowBox[{"KroneckerProduct", "[", 
            RowBox[{
             RowBox[{"IdentityMatrix", "[", 
              RowBox[{
               RowBox[{"2", "^", "nspins"}], ",", "SparseArray"}], "]"}], ",",
              "hDetH"}], "]"}], "]"}], "]"}], "-", 
         RowBox[{"FullSimplify", "[", 
          RowBox[{"SymmetrizedArray", "[", 
           RowBox[{"KroneckerProduct", "[", 
            RowBox[{
             RowBox[{"Transpose", "[", "hDetH", "]"}], ",", 
             RowBox[{"IdentityMatrix", "[", 
              RowBox[{
               RowBox[{"2", "^", "nspins"}], ",", "SparseArray"}], "]"}]}], 
            "]"}], "]"}], "]"}]}], ")"}]}], "]"}], "]"}]}], ";"}], 
  "\[IndentingNewLine]", "]"}]], "Input",
 CellChangeTimes->{{3.847250771315991*^9, 3.847250807203782*^9}, 
   3.8472509167295856`*^9, 3.847271363061483*^9, {3.847337221774888*^9, 
   3.847337238483347*^9}, {3.847340583466586*^9, 3.847340594559483*^9}, {
   3.853828585586564*^9, 3.853828601806142*^9}},
 CellLabel->
  "In[152]:=",ExpressionUUID->"80a05040-d899-4bd8-ba3c-03392d7cdb0d"],

Cell[BoxData[
 RowBox[{"AbsoluteTiming", "[", "\[IndentingNewLine]", 
  RowBox[{
   RowBox[{"liouvillianDetH", "=", 
    RowBox[{"FullSimplify", "[", "liouvillianDetH", "]"}]}], ";"}], 
  "\[IndentingNewLine]", "]"}]], "Input",
 CellChangeTimes->{{3.846832695264312*^9, 3.846832712495014*^9}, {
   3.846916554553475*^9, 3.846916567253414*^9}, 3.8472509252240677`*^9, 
   3.847250971379374*^9, {3.847271685232959*^9, 3.847271688102376*^9}, {
   3.847337244946105*^9, 3.8473372499668293`*^9}, {3.847340598553549*^9, 
   3.8473406004411163`*^9}, 3.8538286067382812`*^9},
 CellLabel->
  "In[153]:=",ExpressionUUID->"12dbe1d0-3cfc-43ca-b54f-36218f07e48a"],

Cell[BoxData[
 RowBox[{"liouvillianDetH", "=", 
  RowBox[{"SparseArray", "[", 
   RowBox[{"Replace", "[", 
    RowBox[{
     RowBox[{"Normal", "[", "liouvillianDetH", "]"}], ",", "numVal", ",", 
     "Infinity"}], "]"}], "]"}]}]], "Input",
 CellChangeTimes->{{3.830843827772306*^9, 3.830843853131721*^9}, {
  3.830916262128868*^9, 3.830916265225379*^9}, {3.8311101745954523`*^9, 
  3.831110181300668*^9}, {3.8340198837800837`*^9, 3.834019886979744*^9}, {
  3.8469166111976957`*^9, 3.846916633022895*^9}, {3.847337256066968*^9, 
  3.847337261106038*^9}, {3.847340602982307*^9, 3.8473406049376097`*^9}},
 CellLabel->
  "In[154]:=",ExpressionUUID->"6a1efa96-dd24-4cf2-a793-283c280df294"],

Cell[BoxData[
 RowBox[{
  RowBox[{"Remove", "[", "hDetH", "]"}], ";"}]], "Input",
 CellChangeTimes->{{3.853836606691985*^9, 3.8538366134679203`*^9}, 
   3.8538366668639603`*^9},
 CellLabel->
  "In[155]:=",ExpressionUUID->"008c9c97-af54-4c7c-a4a2-29e5c160783f"],

Cell[BoxData[
 RowBox[{"MemoryInUse", "[", "]"}]], "Input",
 CellLabel->
  "In[156]:=",ExpressionUUID->"bf325de9-2aed-4274-9177-5dc5a65b375a"],

Cell[BoxData[
 RowBox[{"Share", "[", "]"}]], "Input",
 CellChangeTimes->{{3.834107101562438*^9, 3.8341071023621902`*^9}},
 CellLabel->
  "In[157]:=",ExpressionUUID->"24f0ffd9-517b-4163-b5e4-5134b682114d"]
}, Open  ]],

Cell[CellGroupData[{

Cell["Time steps", "Subsection",
 CellChangeTimes->{{3.8483937341844597`*^9, 
  3.848393753228009*^9}},ExpressionUUID->"24ada6fe-dba7-4f3b-8580-\
2d397db08871"],

Cell[BoxData[
 RowBox[{
  RowBox[{
   RowBox[{"timeDetTotal", "=", "30"}], ";"}], " ", 
  RowBox[{"(*", "s", "*)"}]}]], "Input",
 CellChangeTimes->{{3.8339510552281713`*^9, 3.833951072104768*^9}, {
   3.834107255851215*^9, 3.834107283034933*^9}, {3.834129506894114*^9, 
   3.834129515578627*^9}, {3.847871599562035*^9, 3.847871599654594*^9}, {
   3.8481197864399652`*^9, 3.848119787096149*^9}, {3.848393444138226*^9, 
   3.848393474491826*^9}, {3.8484539642091637`*^9, 3.848453973760338*^9}, {
   3.84863100915226*^9, 3.8486310092927923`*^9}, 3.84863538060988*^9, {
   3.8487152318080263`*^9, 3.8487152385736094`*^9}, {3.851167429109022*^9, 
   3.851167430839046*^9}, {3.85156428324786*^9, 3.8515642848927383`*^9}, 
   3.8538165704014482`*^9, {3.8538174741656647`*^9, 3.853817474342098*^9}, {
   3.8538178153634253`*^9, 3.853817816082885*^9}, 3.8538268652531843`*^9, {
   3.853826982486109*^9, 3.853826987093976*^9}},
 CellLabel->
  "In[158]:=",ExpressionUUID->"c805dd39-8d0e-4653-bd3d-7bda72f318b0"],

Cell[CellGroupData[{

Cell["For spin polarization calculations", "Subsubsection",
 CellChangeTimes->{{3.853833460169737*^9, 3.853833492578547*^9}, {
  3.853833614992319*^9, 
  3.853833617570904*^9}},ExpressionUUID->"5f599743-3b86-4ab0-a4fb-\
57ee161575db"],

Cell[BoxData[
 RowBox[{"numDataPointsDet", "=", 
  RowBox[{"2", "^", "10"}]}]], "Input",
 CellChangeTimes->{{3.833963824664215*^9, 3.833963894424354*^9}, {
  3.833964331022188*^9, 3.833964348764482*^9}, {3.834026518463743*^9, 
  3.8340265221727037`*^9}, {3.834107325371356*^9, 3.834107325851653*^9}},
 CellLabel->
  "In[159]:=",ExpressionUUID->"efde5a51-a2b6-4122-a8b2-3a4dc1a7f485"],

Cell[BoxData[
 RowBox[{"dtimeDataDet", "=", 
  RowBox[{"timeDetTotal", "/", 
   RowBox[{"(", 
    RowBox[{"numDataPointsDet", "-", "1."}], ")"}], 
   RowBox[{"(*", "s", "*)"}]}]}]], "Input",
 CellChangeTimes->{{3.833963977960352*^9, 3.833964049304863*^9}, 
   3.833964433738921*^9, {3.83396447325877*^9, 3.833964502523211*^9}, {
   3.833964567691341*^9, 3.833964602623384*^9}, {3.834034982322983*^9, 
   3.834035000997673*^9}, {3.834107331675816*^9, 3.834107340569063*^9}, {
   3.848393993976406*^9, 3.848393994488453*^9}},
 CellLabel->
  "In[160]:=",ExpressionUUID->"e3a11d36-196c-46b1-b12b-4745e5414db8"],

Cell[BoxData[
 RowBox[{
  RowBox[{
   RowBox[{"timePointsDet", "=", 
    RowBox[{"Range", "[", 
     RowBox[{"0", ",", 
      RowBox[{
       RowBox[{"(", 
        RowBox[{"numDataPointsDet", "-", "1"}], ")"}], "*", "dtimeDataDet"}], 
      ",", "dtimeDataDet"}], "]"}]}], ";"}], " "}]], "Input",
 CellChangeTimes->{{3.834033956973896*^9, 3.834033980785746*^9}, {
  3.8341073823475647`*^9, 3.834107393804126*^9}},
 CellLabel->
  "In[161]:=",ExpressionUUID->"6d2f0dd7-95d3-43a7-8ca0-6f483b47597b"]
}, Open  ]],

Cell[CellGroupData[{

Cell[TextData[{
 "For ",
 Cell[BoxData[
  FormBox[
   SuperscriptBox["", "1"], TraditionalForm]],
  FormatType->TraditionalForm,ExpressionUUID->
  "3637f440-09fc-4fff-9c36-31e34909576d"],
 "H-spectrum calculations"
}], "Subsubsection",
 CellChangeTimes->{{3.853833460169737*^9, 
  3.853833540470663*^9}},ExpressionUUID->"19968b37-f91d-40c7-9781-\
589e4631b430"],

Cell["Intended Nyquist - frequency in the H-frame: ", "Text",
 CellChangeTimes->{{3.848393896006784*^9, 3.848393902511993*^9}, {
  3.853833172897831*^9, 
  3.853833182863125*^9}},ExpressionUUID->"5bb95ecf-9acb-4c06-aca1-\
6a616feccfcf"],

Cell[BoxData[{
 RowBox[{
  RowBox[{"iNF", "=", 
   RowBox[{"2", "*", 
    RowBox[{"Replace", "[", 
     RowBox[{
      RowBox[{"gammaH", "*", 
       RowBox[{"bDetz", "/", 
        RowBox[{"(", 
         RowBox[{"2", "*", "Pi"}], ")"}]}]}], ",", "numVal", ",", 
      "Infinity"}], "]"}], "*", 
    RowBox[{"Max", "[", 
     RowBox[{"Abs", "[", 
      RowBox[{"Replace", "[", 
       RowBox[{"deltaCS", ",", "numVal", ",", "Infinity"}], "]"}], "]"}], 
     "]"}]}]}], 
  RowBox[{"(*", "Hz", "*)"}], ";"}], "\[IndentingNewLine]", 
 RowBox[{
  RowBox[{"dtTemp", "=", 
   RowBox[{"1", "/", 
    RowBox[{"(", 
     RowBox[{"2", "*", "iNF"}], ")"}]}]}], " ", 
  RowBox[{"(*", "s", "*)"}], ";"}]}], "Input",
 CellChangeTimes->{{3.834129390117002*^9, 3.834129497034371*^9}, {
   3.834138256592804*^9, 3.834138366570785*^9}, {3.834138454098773*^9, 
   3.834138486497149*^9}, {3.847532424153059*^9, 3.847532476093499*^9}, {
   3.8475325908953037`*^9, 3.847532616326029*^9}, {3.8479413528703136`*^9, 
   3.847941353332526*^9}, 3.8481197130963593`*^9, {3.848393891895528*^9, 
   3.848393906695315*^9}, {3.8486282371897993`*^9, 3.8486282408976183`*^9}, {
   3.853833129923463*^9, 3.853833131247095*^9}, {3.853833243446096*^9, 
   3.853833246386704*^9}},
 CellLabel->
  "In[162]:=",ExpressionUUID->"3fccc717-3733-4283-9044-6acf94d64f51"],

Cell[BoxData[
 RowBox[{"numDataPointsDetH", "=", 
  RowBox[{"2", "^", 
   RowBox[{"Ceiling", "[", 
    RowBox[{"Log2", "[", 
     RowBox[{
      RowBox[{"timeDetTotal", "/", "dtTemp"}], "+", "1"}], "]"}], 
    "]"}]}]}]], "Input",
 CellChangeTimes->{
  3.8341207221711283`*^9, {3.83412840050436*^9, 3.834128426406539*^9}, {
   3.834129541754273*^9, 3.834129615339724*^9}, {3.834129670154598*^9, 
   3.8341296707464*^9}, {3.847342662354333*^9, 3.8473426624317513`*^9}, {
   3.853833317844048*^9, 3.853833319202874*^9}},
 CellLabel->
  "In[164]:=",ExpressionUUID->"9a680507-970e-4730-a3ad-96866f5ecf6c"],

Cell[BoxData[
 RowBox[{"dtimeDataDetH", "=", 
  RowBox[{"timeDetTotal", "/", 
   RowBox[{"(", 
    RowBox[{"numDataPointsDetH", "-", "1."}], ")"}], 
   RowBox[{"(*", "s", "*)"}]}]}]], "Input",
 CellChangeTimes->{{3.83412075785137*^9, 3.8341207605699167`*^9}, {
  3.834129715996326*^9, 3.834129721943522*^9}, {3.847342694481658*^9, 
  3.847342696637031*^9}},
 CellLabel->
  "In[165]:=",ExpressionUUID->"842e8bc9-4266-4231-8f4e-cfed02a7d216"],

Cell[BoxData[
 RowBox[{
  RowBox[{
   RowBox[{"timePointsDetH", "=", 
    RowBox[{"Range", "[", 
     RowBox[{"0", ",", 
      RowBox[{
       RowBox[{"(", 
        RowBox[{"numDataPointsDetH", "-", "1"}], ")"}], "*", 
       "dtimeDataDetH"}], ",", "dtimeDataDetH"}], "]"}]}], ";"}], 
  " "}]], "Input",
 CellChangeTimes->{{3.834120865553347*^9, 3.834120870123622*^9}, {
  3.834127616888373*^9, 3.834127621586316*^9}, {3.8473428184978113`*^9, 
  3.84734282153349*^9}},
 CellLabel->
  "In[166]:=",ExpressionUUID->"11ec9228-0eb5-4b4d-aac4-883f4f2f85c4"],

Cell[BoxData[
 RowBox[{"MemoryInUse", "[", "]"}]], "Input",
 CellChangeTimes->{{3.834107228814376*^9, 3.834107239114624*^9}},
 CellLabel->
  "In[167]:=",ExpressionUUID->"5bfaa40b-b0f6-4b6c-ac49-dd0faca422b9"],

Cell[BoxData[
 RowBox[{"Share", "[", "]"}]], "Input",
 CellChangeTimes->{{3.834107242316579*^9, 3.834107245578916*^9}},
 CellLabel->
  "In[168]:=",ExpressionUUID->"34522854-6c61-418e-9ee0-d1e7aaad293f"]
}, Open  ]]
}, Open  ]],

Cell[CellGroupData[{

Cell["Time propagation and calculation of spin polarization ", "Subsection",
 CellChangeTimes->{{3.833960565470036*^9, 3.833960588671789*^9}, {
  3.847434630499751*^9, 3.8474346317638187`*^9}, {3.848122579041462*^9, 
  3.8481226094269543`*^9}, {3.848393801287167*^9, 
  3.848393813847934*^9}},ExpressionUUID->"46ee4ebc-a141-4e8f-b6bd-\
452a45fa21dd"],

Cell["Create short-time-propagator", "Text",
 CellChangeTimes->{{3.834026935652019*^9, 3.834026957566703*^9}, {
  3.848124466361452*^9, 
  3.8481244716103697`*^9}},ExpressionUUID->"f9146eb6-392d-46b8-9c71-\
9dd23b59f4ae"],

Cell[BoxData[
 RowBox[{"AbsoluteTiming", "[", 
  RowBox[{
   RowBox[{"propagator", "=", 
    RowBox[{"SparseArray", "[", 
     RowBox[{"MatrixExp", "[", 
      RowBox[{"dtimeDataDet", "*", "liouvillianDet"}], "]"}], "]"}]}], ";"}], 
  "]"}]], "Input",
 CellChangeTimes->{{3.847341208807094*^9, 3.847341210247216*^9}, {
   3.847341261080048*^9, 3.847341275431714*^9}, 3.848453799190938*^9, 
   3.853836728701239*^9},
 CellLabel->
  "In[169]:=",ExpressionUUID->"4808a124-0d4f-4d04-b2cc-0e9a5099a2bc"],

Cell["Spin transfer during detection", "Text",
 CellChangeTimes->{{3.83110824341532*^9, 3.8311082563751497`*^9}, {
  3.834121124509392*^9, 3.834121128876244*^9}, {3.848394154436644*^9, 
  3.8483941632238293`*^9}},ExpressionUUID->"38cd81db-edb4-48b7-bce4-\
25334ca33ebe"],

Cell[BoxData[{
 RowBox[{
  RowBox[{"spinTransferDetx", "=", 
   RowBox[{"ConstantArray", "[", 
    RowBox[{"0", ",", 
     RowBox[{"{", 
      RowBox[{"nspins", ",", "numDataPointsDet"}], "}"}]}], "]"}]}], 
  ";"}], "\[IndentingNewLine]", 
 RowBox[{
  RowBox[{"spinTransferDety", "=", 
   RowBox[{"ConstantArray", "[", 
    RowBox[{"0", ",", 
     RowBox[{"{", 
      RowBox[{"nspins", ",", "numDataPointsDet"}], "}"}]}], "]"}]}], 
  ";"}], "\[IndentingNewLine]", 
 RowBox[{
  RowBox[{"spinTransferDetz", "=", 
   RowBox[{"ConstantArray", "[", 
    RowBox[{"0", ",", 
     RowBox[{"{", 
      RowBox[{"nspins", ",", "numDataPointsDet"}], "}"}]}], "]"}]}], 
  ";"}]}], "Input",
 CellChangeTimes->{{3.831108398628134*^9, 3.8311084067335987`*^9}, {
  3.831108611068392*^9, 3.831108615093836*^9}, {3.8311093304708843`*^9, 
  3.83110937309286*^9}, {3.832753657948906*^9, 3.8327536963838654`*^9}, {
  3.832754364124736*^9, 3.832754372863329*^9}, {3.833964674405447*^9, 
  3.833964679005569*^9}, {3.841977365559876*^9, 3.8419773761353397`*^9}, {
  3.841984762820985*^9, 3.841984773554905*^9}, {3.845012876029492*^9, 
  3.845012887943865*^9}, {3.8450141776322317`*^9, 3.8450141880261087`*^9}, {
  3.845014953570279*^9, 3.845014966624065*^9}, {3.845018966426992*^9, 
  3.8450189700291843`*^9}, {3.846927276795165*^9, 3.8469273191315517`*^9}, {
  3.847181213276408*^9, 3.847181213819564*^9}, {3.8473422137716627`*^9, 
  3.84734224159938*^9}},
 CellLabel->
  "In[170]:=",ExpressionUUID->"2d4517d6-4980-4978-998f-3a1fcc4891de"],

Cell[BoxData[
 RowBox[{
  RowBox[{"rhoDettVec", "=", 
   RowBox[{"vectorize", "[", "rhoAP", "]"}]}], ";"}]], "Input",
 CellChangeTimes->{{3.833960692679496*^9, 3.8339607420792217`*^9}, {
  3.841977344456339*^9, 3.841977349718981*^9}, {3.841984795333445*^9, 
  3.8419847985784483`*^9}, {3.845012446709091*^9, 3.8450124621025*^9}, {
  3.845013890068327*^9, 3.845013896779901*^9}, {3.845014104317656*^9, 
  3.8450141315775967`*^9}, {3.845014323905911*^9, 3.8450143243012743`*^9}, {
  3.845014938353148*^9, 3.845014942016712*^9}, {3.845015942521513*^9, 
  3.8450159429761143`*^9}, {3.8450189142531137`*^9, 3.8450189175364847`*^9}, {
  3.8469273510841303`*^9, 3.846927383650736*^9}, {3.8471812276275187`*^9, 
  3.847181228138072*^9}, {3.847342279788361*^9, 3.8473422896439247`*^9}},
 CellLabel->
  "In[173]:=",ExpressionUUID->"339e7ffe-6c1c-4758-b0a4-ecb84b171fe2"],

Cell[BoxData[
 RowBox[{"AbsoluteTiming", "[", "\[IndentingNewLine]", 
  RowBox[{
   RowBox[{"Do", "[", 
    RowBox[{
     RowBox[{
      RowBox[{
       RowBox[{"spinTransferDetx", "[", 
        RowBox[{"[", "s", "]"}], "]"}], "[", 
       RowBox[{"[", "1", "]"}], "]"}], "=", 
      RowBox[{"0.5", "*", 
       RowBox[{
        RowBox[{"conjTransVecBasC1spin", "[", 
         RowBox[{"s", ",", "kx"}], "]"}], ".", "rhoDettVec"}]}]}], ",", 
     RowBox[{"{", 
      RowBox[{"s", ",", "nspins"}], "}"}]}], "]"}], ";", 
   "\[IndentingNewLine]", 
   RowBox[{"Do", "[", 
    RowBox[{
     RowBox[{
      RowBox[{
       RowBox[{"spinTransferDety", "[", 
        RowBox[{"[", "s", "]"}], "]"}], "[", 
       RowBox[{"[", "1", "]"}], "]"}], "=", 
      RowBox[{"0.5", "*", 
       RowBox[{
        RowBox[{"conjTransVecBasC1spin", "[", 
         RowBox[{"s", ",", "ky"}], "]"}], ".", "rhoDettVec"}]}]}], ",", 
     RowBox[{"{", 
      RowBox[{"s", ",", "nspins"}], "}"}]}], "]"}], ";", 
   "\[IndentingNewLine]", 
   RowBox[{"Do", "[", 
    RowBox[{
     RowBox[{
      RowBox[{
       RowBox[{"spinTransferDetz", "[", 
        RowBox[{"[", "s", "]"}], "]"}], "[", 
       RowBox[{"[", "1", "]"}], "]"}], "=", 
      RowBox[{"0.5", "*", 
       RowBox[{
        RowBox[{"conjTransVecBasC1spin", "[", 
         RowBox[{"s", ",", "kz"}], "]"}], ".", "rhoDettVec"}]}]}], ",", 
     RowBox[{"{", 
      RowBox[{"s", ",", "nspins"}], "}"}]}], "]"}], ";"}], 
  "\[IndentingNewLine]", "]"}]], "Input",
 CellChangeTimes->CompressedData["
1:eJxTTMoPSmViYGAQB2IQ/eHFxKebJ7xxvKOw4Q2I/id95AuIfuDb8xNEz732
nW0LkO7zTWQH0Xem6GSBaO+9B8D0QfeU67eA9I8TpjdB9AOLlPY/QNovzL4L
TDPEGP4D0izHXoBpC//prX/nv3G89mxDB4ieYWemyrjgjeOcC9vUQTTjXQE3
/6VAfe1a7iBa06gv5DiQFvKaFA6iVzx3qgfR+yqKmkH0I4Yj80C0rvitBSBa
rt57FYjmmqKyHkTH5/HfA9FuZdfug+ga4xT/E0D6nUJiIIje4ndsJ4jm/yux
F0TrtdT/BtFTNmv9BdFiAav1TgJptTRDfRDdvkl68SkgLRM9H0z/k+Vsz1v5
xnFa5aF+EH0xuq7sFZBW3rAdTBtlWqpYrnrjeEZSQh1EAwCTFcyG
  "],
 CellLabel->
  "In[174]:=",ExpressionUUID->"0d6530a5-088e-4511-a0d3-148fcda6f7f7"],

Cell[BoxData[
 RowBox[{"AbsoluteTiming", "[", 
  RowBox[{
   RowBox[{"Do", "[", "\[IndentingNewLine]", 
    RowBox[{
     RowBox[{
      RowBox[{"rhoDettVec", "=", 
       RowBox[{"propagator", ".", "rhoDettVec"}]}], ";", 
      "\[IndentingNewLine]", 
      RowBox[{"Do", "[", 
       RowBox[{
        RowBox[{
         RowBox[{
          RowBox[{"spinTransferDetx", "[", 
           RowBox[{"[", "s", "]"}], "]"}], "[", 
          RowBox[{"[", "i", "]"}], "]"}], "=", 
         RowBox[{"0.5", "*", 
          RowBox[{
           RowBox[{"conjTransVecBasC1spin", "[", 
            RowBox[{"s", ",", "kx"}], "]"}], ".", "rhoDettVec"}]}]}], ",", 
        RowBox[{"{", 
         RowBox[{"s", ",", "nspins"}], "}"}]}], "]"}], ";", 
      "\[IndentingNewLine]", 
      RowBox[{"Do", "[", 
       RowBox[{
        RowBox[{
         RowBox[{
          RowBox[{"spinTransferDety", "[", 
           RowBox[{"[", "s", "]"}], "]"}], "[", 
          RowBox[{"[", "i", "]"}], "]"}], "=", 
         RowBox[{"0.5", "*", 
          RowBox[{
           RowBox[{"conjTransVecBasC1spin", "[", 
            RowBox[{"s", ",", "ky"}], "]"}], ".", "rhoDettVec"}]}]}], ",", 
        RowBox[{"{", 
         RowBox[{"s", ",", "nspins"}], "}"}]}], "]"}], ";", 
      "\[IndentingNewLine]", 
      RowBox[{"Do", "[", 
       RowBox[{
        RowBox[{
         RowBox[{
          RowBox[{"spinTransferDetz", "[", 
           RowBox[{"[", "s", "]"}], "]"}], "[", 
          RowBox[{"[", "i", "]"}], "]"}], "=", 
         RowBox[{"0.5", "*", 
          RowBox[{
           RowBox[{"conjTransVecBasC1spin", "[", 
            RowBox[{"s", ",", "kz"}], "]"}], ".", "rhoDettVec"}]}]}], ",", 
        RowBox[{"{", 
         RowBox[{"s", ",", "nspins"}], "}"}]}], "]"}], ";"}], 
     "\[IndentingNewLine]", ",", 
     RowBox[{"{", 
      RowBox[{"i", ",", "2", ",", "numDataPointsDet"}], "}"}]}], "]"}], ";"}],
   "]"}]], "Input",
 CellChangeTimes->{{3.845013170983398*^9, 3.845013202951344*^9}, {
  3.845014253968458*^9, 3.845014258591002*^9}, {3.845018932434922*^9, 
  3.845018959109625*^9}, {3.84692750848619*^9, 3.846927573762576*^9}, {
  3.84718125634823*^9, 3.847181256840465*^9}, {3.847342399774844*^9, 
  3.8473424450409937`*^9}},
 CellLabel->
  "In[175]:=",ExpressionUUID->"c12c772f-01a3-48f9-9eb5-32146ce13f88"],

Cell[BoxData[
 RowBox[{
  RowBox[{"Remove", "[", 
   RowBox[{"propagator", ",", "rhoDettVec"}], "]"}], ";"}]], "Input",
 CellChangeTimes->{{3.847335316883444*^9, 3.847335317923427*^9}, {
  3.8474386621522007`*^9, 3.847438664723535*^9}, {3.8483942327763557`*^9, 
  3.8483942458645153`*^9}, {3.853836570144412*^9, 3.853836571119461*^9}},
 CellLabel->
  "In[176]:=",ExpressionUUID->"7d3a9aba-3eaa-4641-a563-bdeb65a3c4db"],

Cell[BoxData[
 RowBox[{"MemoryInUse", "[", "]"}]], "Input",
 CellChangeTimes->{{3.8339622845596848`*^9, 3.833962341504011*^9}, {
   3.833962406128417*^9, 3.833962444384506*^9}, 3.833962613573596*^9, 
   3.8339630472722178`*^9},
 CellLabel->
  "In[177]:=",ExpressionUUID->"36031966-c9a3-4648-8385-e394f20f0174"],

Cell[BoxData[
 RowBox[{"Share", "[", "]"}]], "Input",
 CellChangeTimes->{{3.833963050284828*^9, 3.83396305277393*^9}},
 CellLabel->
  "In[178]:=",ExpressionUUID->"d8e439fb-f94b-4d16-8216-ac4341fa7187"]
}, Open  ]],

Cell[CellGroupData[{

Cell["Spin polarization graphs", "Subsection",
 CellChangeTimes->{{3.8481250636155977`*^9, 
  3.848125097551363*^9}},ExpressionUUID->"b8ba7e87-e164-4059-aa25-\
d8116b8c4b94"],

Cell[BoxData[
 RowBox[{"ListLinePlot", "[", 
  RowBox[{
   RowBox[{"{", 
    RowBox[{
     RowBox[{"Transpose", "[", 
      RowBox[{"{", 
       RowBox[{"timePointsDet", ",", 
        RowBox[{"Re", "[", 
         RowBox[{"Total", "[", 
          RowBox[{"spinTransferDetx", ",", 
           RowBox[{"{", "1", "}"}]}], "]"}], "]"}]}], "}"}], "]"}], ",", 
     RowBox[{"Transpose", "[", 
      RowBox[{"{", 
       RowBox[{"timePointsDet", ",", 
        RowBox[{"Re", "[", 
         RowBox[{"spinTransferDetx", "[", 
          RowBox[{"[", "kOH", "]"}], "]"}], "]"}]}], "}"}], "]"}], ",", 
     RowBox[{"Transpose", "[", 
      RowBox[{"{", 
       RowBox[{"timePointsDet", ",", 
        RowBox[{"Re", "[", 
         RowBox[{
          RowBox[{"spinTransferDetx", "[", 
           RowBox[{"[", "kHa1", "]"}], "]"}], "+", 
          RowBox[{"spinTransferDetx", "[", 
           RowBox[{"[", "kHa2", "]"}], "]"}], "+", 
          RowBox[{"spinTransferDetx", "[", 
           RowBox[{"[", "kHa3", "]"}], "]"}]}], "]"}]}], "}"}], "]"}], ",", 
     RowBox[{"Transpose", "[", 
      RowBox[{"{", 
       RowBox[{"timePointsDet", ",", 
        RowBox[{"Re", "[", 
         RowBox[{"spinTransferDetx", "[", 
          RowBox[{"[", "kHb", "]"}], "]"}], "]"}]}], "}"}], "]"}]}], "}"}], 
   ",", 
   RowBox[{"PlotRange", "\[Rule]", 
    RowBox[{"{", 
     RowBox[{"Full", ",", "Full"}], "}"}]}], ",", 
   RowBox[{"PlotStyle", "\[Rule]", "colors"}], ",", 
   RowBox[{"PlotLabels", "->", 
    RowBox[{"Placed", "[", 
     RowBox[{
      RowBox[{"{", 
       RowBox[{
        RowBox[{"Style", "[", 
         RowBox[{"\"\<Total\>\"", ",", 
          RowBox[{"colors", "[", 
           RowBox[{"[", "1", "]"}], "]"}]}], "]"}], ",", 
        RowBox[{"Style", "[", 
         RowBox[{"\"\<OH\>\"", ",", 
          RowBox[{"colors", "[", 
           RowBox[{"[", "2", "]"}], "]"}]}], "]"}], ",", 
        RowBox[{"Style", "[", 
         RowBox[{"\"\<\!\(\*SubscriptBox[\(H\), \(a\)]\)\>\"", ",", 
          RowBox[{"colors", "[", 
           RowBox[{"[", "3", "]"}], "]"}]}], "]"}], ",", 
        RowBox[{"Style", "[", 
         RowBox[{"\"\<\!\(\*SubscriptBox[\(H\), \(b\)]\)\>\"", ",", 
          RowBox[{"colors", "[", 
           RowBox[{"[", "4", "]"}], "]"}]}], "]"}]}], "}"}], ",", 
      RowBox[{"{", 
       RowBox[{"{", 
        RowBox[{
         RowBox[{"Scaled", "[", "1", "]"}], ",", "Before"}], "}"}], "}"}]}], 
     "]"}]}], ",", 
   RowBox[{"AxesLabel", "->", 
    RowBox[{"{", 
     RowBox[{
     "\"\<\[ScriptT]/s\>\"", ",", "\"\<spin polarization/\[HBar]\>\""}], 
     "}"}]}]}], "]"}]], "Input",
 CellChangeTimes->{{3.8340343644302073`*^9, 3.8340344260149717`*^9}, {
   3.834034490014965*^9, 3.834034526335458*^9}, {3.834034620409577*^9, 
   3.834034651741403*^9}, {3.8340367953690434`*^9, 3.834036798261483*^9}, {
   3.834041803509356*^9, 3.8340418304331837`*^9}, {3.834042931940441*^9, 
   3.834042971459269*^9}, {3.83404444234688*^9, 3.8340444464399977`*^9}, {
   3.83412130932905*^9, 3.8341213563787813`*^9}, {3.847437728379105*^9, 
   3.847437735376823*^9}, {3.848393616435815*^9, 3.848393638025176*^9}, {
   3.853817553844983*^9, 3.853817556393853*^9}, 3.857207695566639*^9, 
   3.857625761848645*^9},
 CellLabel->
  "In[179]:=",ExpressionUUID->"de74dff6-976a-4e2d-bf22-9dc8720e32ce"],

Cell[BoxData[
 RowBox[{"ListLinePlot", "[", 
  RowBox[{
   RowBox[{"{", 
    RowBox[{
     RowBox[{"Transpose", "[", 
      RowBox[{"{", 
       RowBox[{"timePointsDet", ",", 
        RowBox[{"Re", "[", 
         RowBox[{"Total", "[", 
          RowBox[{"spinTransferDety", ",", 
           RowBox[{"{", "1", "}"}]}], "]"}], "]"}]}], "}"}], "]"}], ",", 
     RowBox[{"Transpose", "[", 
      RowBox[{"{", 
       RowBox[{"timePointsDet", ",", 
        RowBox[{"Re", "[", 
         RowBox[{"spinTransferDety", "[", 
          RowBox[{"[", "kOH", "]"}], "]"}], "]"}]}], "}"}], "]"}], ",", 
     RowBox[{"Transpose", "[", 
      RowBox[{"{", 
       RowBox[{"timePointsDet", ",", 
        RowBox[{"Re", "[", 
         RowBox[{
          RowBox[{"spinTransferDety", "[", 
           RowBox[{"[", "kHa1", "]"}], "]"}], "+", 
          RowBox[{"spinTransferDety", "[", 
           RowBox[{"[", "kHa2", "]"}], "]"}], "+", 
          RowBox[{"spinTransferDety", "[", 
           RowBox[{"[", "kHa3", "]"}], "]"}]}], "]"}]}], "}"}], "]"}], ",", 
     RowBox[{"Transpose", "[", 
      RowBox[{"{", 
       RowBox[{"timePointsDet", ",", 
        RowBox[{"Re", "[", 
         RowBox[{"spinTransferDety", "[", 
          RowBox[{"[", "kHb", "]"}], "]"}], "]"}]}], "}"}], "]"}]}], "}"}], 
   ",", 
   RowBox[{"PlotRange", "\[Rule]", 
    RowBox[{"{", 
     RowBox[{"Full", ",", "Full"}], "}"}]}], ",", 
   RowBox[{"PlotStyle", "\[Rule]", "colors"}], ",", 
   RowBox[{"PlotLabels", "->", 
    RowBox[{"Placed", "[", 
     RowBox[{
      RowBox[{"{", 
       RowBox[{
        RowBox[{"Style", "[", 
         RowBox[{"\"\<Total\>\"", ",", 
          RowBox[{"colors", "[", 
           RowBox[{"[", "1", "]"}], "]"}]}], "]"}], ",", 
        RowBox[{"Style", "[", 
         RowBox[{"\"\<OH\>\"", ",", 
          RowBox[{"colors", "[", 
           RowBox[{"[", "2", "]"}], "]"}]}], "]"}], ",", 
        RowBox[{"Style", "[", 
         RowBox[{"\"\<\!\(\*SubscriptBox[\(H\), \(a\)]\)\>\"", ",", 
          RowBox[{"colors", "[", 
           RowBox[{"[", "3", "]"}], "]"}]}], "]"}], ",", 
        RowBox[{"Style", "[", 
         RowBox[{"\"\<\!\(\*SubscriptBox[\(H\), \(b\)]\)\>\"", ",", 
          RowBox[{"colors", "[", 
           RowBox[{"[", "4", "]"}], "]"}]}], "]"}]}], "}"}], ",", 
      RowBox[{"{", 
       RowBox[{"{", 
        RowBox[{
         RowBox[{"Scaled", "[", "1", "]"}], ",", "Before"}], "}"}], "}"}]}], 
     "]"}]}], ",", 
   RowBox[{"AxesLabel", "->", 
    RowBox[{"{", 
     RowBox[{
     "\"\<\[ScriptT]/s\>\"", ",", "\"\<spin polarization/\[HBar]\>\""}], 
     "}"}]}]}], "]"}]], "Input",
 CellChangeTimes->{{3.834035262241156*^9, 3.834035272257062*^9}, {
   3.8340368017224827`*^9, 3.834036804885626*^9}, {3.8340418509132853`*^9, 
   3.834041864113145*^9}, 3.8340429399889193`*^9, {3.834042983763975*^9, 
   3.834042986532382*^9}, {3.834044454555694*^9, 3.83404445832826*^9}, {
   3.834121419197096*^9, 3.834121450861307*^9}, {3.847437749844399*^9, 
   3.84743775623006*^9}, {3.848393622743845*^9, 3.848393644933497*^9}, {
   3.853817560741044*^9, 3.8538175627097483`*^9}, 3.8572077026404753`*^9, 
   3.857625770017626*^9},
 CellLabel->
  "In[180]:=",ExpressionUUID->"64dd61ec-21d9-419a-a961-90ce6ad404df"],

Cell[BoxData[
 RowBox[{"ListLinePlot", "[", 
  RowBox[{
   RowBox[{"{", 
    RowBox[{
     RowBox[{"Transpose", "[", 
      RowBox[{"{", 
       RowBox[{"timePointsDet", ",", 
        RowBox[{"Re", "[", 
         RowBox[{"Total", "[", 
          RowBox[{"spinTransferDetz", ",", 
           RowBox[{"{", "1", "}"}]}], "]"}], "]"}]}], "}"}], "]"}], ",", 
     RowBox[{"Transpose", "[", 
      RowBox[{"{", 
       RowBox[{"timePointsDet", ",", 
        RowBox[{"Re", "[", 
         RowBox[{"spinTransferDetz", "[", 
          RowBox[{"[", "kOH", "]"}], "]"}], "]"}]}], "}"}], "]"}], ",", 
     RowBox[{"Transpose", "[", 
      RowBox[{"{", 
       RowBox[{"timePointsDet", ",", 
        RowBox[{"Re", "[", 
         RowBox[{
          RowBox[{"spinTransferDetz", "[", 
           RowBox[{"[", "kHa1", "]"}], "]"}], "+", 
          RowBox[{"spinTransferDetz", "[", 
           RowBox[{"[", "kHa2", "]"}], "]"}], "+", 
          RowBox[{"spinTransferDetz", "[", 
           RowBox[{"[", "kHa3", "]"}], "]"}]}], "]"}]}], "}"}], "]"}], ",", 
     RowBox[{"Transpose", "[", 
      RowBox[{"{", 
       RowBox[{"timePointsDet", ",", 
        RowBox[{"Re", "[", 
         RowBox[{"spinTransferDetz", "[", 
          RowBox[{"[", "kHb", "]"}], "]"}], "]"}]}], "}"}], "]"}]}], "}"}], 
   ",", 
   RowBox[{"PlotRange", "\[Rule]", 
    RowBox[{"{", 
     RowBox[{"Full", ",", "Full"}], "}"}]}], ",", 
   RowBox[{"PlotStyle", "\[Rule]", "colors"}], ",", 
   RowBox[{"PlotLabels", "->", 
    RowBox[{"Placed", "[", 
     RowBox[{
      RowBox[{"{", 
       RowBox[{
        RowBox[{"Style", "[", 
         RowBox[{"\"\<Total\>\"", ",", 
          RowBox[{"colors", "[", 
           RowBox[{"[", "1", "]"}], "]"}]}], "]"}], ",", 
        RowBox[{"Style", "[", 
         RowBox[{"\"\<OH\>\"", ",", 
          RowBox[{"colors", "[", 
           RowBox[{"[", "2", "]"}], "]"}]}], "]"}], ",", 
        RowBox[{"Style", "[", 
         RowBox[{"\"\<\!\(\*SubscriptBox[\(H\), \(a\)]\)\>\"", ",", 
          RowBox[{"colors", "[", 
           RowBox[{"[", "3", "]"}], "]"}]}], "]"}], ",", 
        RowBox[{"Style", "[", 
         RowBox[{"\"\<\!\(\*SubscriptBox[\(H\), \(b\)]\)\>\"", ",", 
          RowBox[{"colors", "[", 
           RowBox[{"[", "4", "]"}], "]"}]}], "]"}]}], "}"}], ",", 
      RowBox[{"{", 
       RowBox[{"{", 
        RowBox[{
         RowBox[{"Scaled", "[", "1", "]"}], ",", "Before"}], "}"}], "}"}]}], 
     "]"}]}], ",", 
   RowBox[{"AxesLabel", "->", 
    RowBox[{"{", 
     RowBox[{
     "\"\<\[ScriptT]/s\>\"", ",", "\"\<spin polarization/\[HBar]\>\""}], 
     "}"}]}]}], "]"}]], "Input",
 CellChangeTimes->{{3.8340352836174307`*^9, 3.834035292321282*^9}, {
   3.834036808619087*^9, 3.834036811173519*^9}, {3.834041876737615*^9, 
   3.834041887793293*^9}, {3.834043006630982*^9, 3.8340430229006643`*^9}, {
   3.8340438640390987`*^9, 3.834043886086234*^9}, {3.834044470777067*^9, 
   3.834044473896216*^9}, {3.834110492466235*^9, 3.8341105142858343`*^9}, {
   3.834121460315336*^9, 3.8341215097566547`*^9}, 3.841364923389327*^9, 
   3.84136829786983*^9, {3.84743777505534*^9, 3.847437781461725*^9}, {
   3.848393626536673*^9, 3.848393655301592*^9}, {3.853817566697974*^9, 
   3.853817569910344*^9}, 3.857207706959613*^9, 3.857625778209831*^9},
 CellLabel->
  "In[181]:=",ExpressionUUID->"51c04858-1a63-4d1d-a2c3-8b335b93d466"]
}, Open  ]],

Cell[CellGroupData[{

Cell["Time propagation and calculation of spectrum", "Subsection",
 CellChangeTimes->{{3.833960565470036*^9, 3.833960588671789*^9}, {
  3.847434630499751*^9, 3.8474346317638187`*^9}, {3.848122579041462*^9, 
  3.8481226094269543`*^9}, {3.848394351752645*^9, 
  3.848394355528553*^9}},ExpressionUUID->"5b7fcc2d-c1df-4161-baca-\
d1f3d4c6c610"],

Cell["Create short-time-propagator for H-frame", "Text",
 CellChangeTimes->{{3.834026935652019*^9, 3.834026957566703*^9}, {
  3.834121544059548*^9, 3.8341215515149803`*^9}, {3.834121588762319*^9, 
  3.834121590283559*^9}, {3.834131739902494*^9, 3.8341317485103188`*^9}, {
  3.834133529339891*^9, 3.83413352992743*^9}, {3.8473425416778393`*^9, 
  3.847342543567296*^9}, {3.848394381928781*^9, 
  3.8483943865367117`*^9}},ExpressionUUID->"1db2b9b5-79c1-4316-b66f-\
857bca19d986"],

Cell[BoxData[
 RowBox[{"AbsoluteTiming", "[", 
  RowBox[{
   RowBox[{"propagator", "=", 
    RowBox[{"SparseArray", "[", 
     RowBox[{"MatrixExp", "[", 
      RowBox[{"dtimeDataDetH", "*", "liouvillianDetH"}], "]"}], "]"}]}], 
   ";"}], "]"}]], "Input",
 CellChangeTimes->{{3.847341208807094*^9, 3.847341210247216*^9}, {
   3.847341261080048*^9, 3.847341275431714*^9}, {3.847342555712803*^9, 
   3.847342559984099*^9}, 3.84787603738943*^9, 3.853836780461038*^9},
 CellLabel->
  "In[182]:=",ExpressionUUID->"d102d4dd-7276-4077-ae69-19a327198a34"],

Cell[CellGroupData[{

Cell["Relaxation", "Subsubsection",
 CellChangeTimes->{{3.847860812285736*^9, 3.847860820282835*^9}, {
  3.848394445785056*^9, 
  3.848394455784875*^9}},ExpressionUUID->"8ecd4cf1-0883-4714-a292-\
f4711d7d1260"],

Cell[BoxData[{
 RowBox[{
  RowBox[{"t2", "=", 
   RowBox[{"Table", "[", 
    RowBox[{
     RowBox[{"Subscript", "[", 
      RowBox[{"t2e", ",", "i"}], "]"}], ",", 
     RowBox[{"{", 
      RowBox[{"i", ",", "nspins"}], "}"}]}], "]"}]}], 
  ";"}], "\[IndentingNewLine]", 
 RowBox[{
  RowBox[{"Do", "[", 
   RowBox[{
    RowBox[{"Element", "[", 
     RowBox[{
      RowBox[{"t2", "[", 
       RowBox[{"[", "i", "]"}], "]"}], ",", "Reals"}], "]"}], ",", 
    RowBox[{"{", 
     RowBox[{"i", ",", "nspins"}], "}"}]}], "]"}], ";"}]}], "Input",
 CellChangeTimes->{{3.82901750740141*^9, 3.8290175089691477`*^9}, {
  3.83180069785131*^9, 3.831800700170712*^9}, {3.84786092998067*^9, 
  3.847860972219178*^9}, {3.847861941971273*^9, 3.847861943856708*^9}, {
  3.847862005441333*^9, 3.847862006340228*^9}, {3.84786205798989*^9, 
  3.8478621016627283`*^9}},
 CellLabel->
  "In[183]:=",ExpressionUUID->"10bf751b-1a50-4a26-afc9-b38a1aa2d6c2"],

Cell[BoxData[
 RowBox[{
  RowBox[{"t2", "=", 
   RowBox[{"Replace", "[", 
    RowBox[{"t2", ",", 
     RowBox[{"{", "\[IndentingNewLine]", 
      RowBox[{
       RowBox[{
        RowBox[{"t2", "[", 
         RowBox[{"[", "kHa2", "]"}], "]"}], "->", 
        RowBox[{"t2", "[", 
         RowBox[{"[", "kHa1", "]"}], "]"}]}], ",", "\[IndentingNewLine]", 
       RowBox[{
        RowBox[{"t2", "[", 
         RowBox[{"[", "kHa3", "]"}], "]"}], "->", 
        RowBox[{"t2", "[", 
         RowBox[{"[", "kHa1", "]"}], "]"}]}]}], "\[IndentingNewLine]", "}"}], 
     ",", "Infinity"}], "]"}]}], ";"}]], "Input",
 CellChangeTimes->{{3.834043321058981*^9, 3.834043358852455*^9}, {
   3.8340442467448883`*^9, 3.834044270261743*^9}, 3.834044405334484*^9, {
   3.8478609787799063`*^9, 3.847861015100875*^9}, {3.847862123859755*^9, 
   3.847862124304105*^9}},
 CellLabel->
  "In[185]:=",ExpressionUUID->"bd887d02-1446-4a4b-b983-fb991b84646c"],

Cell[TextData[{
 "Setting the ",
 Cell[BoxData[
  FormBox[
   SubscriptBox["T", "2"], TraditionalForm]],
  FormatType->TraditionalForm,ExpressionUUID->
  "c026bdb1-ef0d-4b9e-80a8-3c0c1cecee1a"],
 " such that the peak widths will be ~0.1 Hz."
}], "Text",
 CellChangeTimes->{{3.8483944844775887`*^9, 3.848394488393125*^9}, {
   3.8538168896176157`*^9, 3.853816897393716*^9}, {3.853816969314621*^9, 
   3.853817021906047*^9}, 
   3.8538281986535673`*^9},ExpressionUUID->"448b9423-4a84-4da2-b7a1-\
8178873f60e6"],

Cell[BoxData[{
 RowBox[{
  RowBox[{"numT2", "=", 
   RowBox[{"{", "\[IndentingNewLine]", 
    RowBox[{
     RowBox[{
      RowBox[{"t2", "[", 
       RowBox[{"[", "kOH", "]"}], "]"}], "\[Rule]", 
      RowBox[{"10", "/", "Pi"}]}], 
     RowBox[{"(*", "s", "*)"}], ",", "\[IndentingNewLine]", 
     RowBox[{
      RowBox[{"t2", "[", 
       RowBox[{"[", "kHa1", "]"}], "]"}], "\[Rule]", 
      RowBox[{"10", "/", "Pi"}]}], 
     RowBox[{"(*", "s", "*)"}], ",", "\[IndentingNewLine]", 
     RowBox[{
      RowBox[{"t2", "[", 
       RowBox[{"[", "kHb", "]"}], "]"}], "\[Rule]", 
      RowBox[{"10", "/", "Pi"}]}]}], 
    RowBox[{"(*", "s", "*)"}], "\[IndentingNewLine]", "}"}]}], 
  ";"}], "\[IndentingNewLine]", 
 RowBox[{
  RowBox[{"numVal", "=", 
   RowBox[{"Join", "[", 
    RowBox[{"numVal", ",", "numT2"}], "]"}]}], ";"}]}], "Input",
 CellChangeTimes->{{3.8287663641780777`*^9, 3.828766365740263*^9}, {
   3.829191698465455*^9, 3.829191762326049*^9}, {3.829634830041767*^9, 
   3.8296348778124228`*^9}, {3.8296350415069227`*^9, 3.829635044687849*^9}, {
   3.829639527089114*^9, 3.82963953333077*^9}, {3.829730007287237*^9, 
   3.82973001194214*^9}, {3.829730839312845*^9, 3.829730850247699*^9}, {
   3.829794073235939*^9, 3.829794091404128*^9}, 3.829794134035068*^9, {
   3.829795808907751*^9, 3.829795814444311*^9}, {3.830244663118684*^9, 
   3.830244668727556*^9}, {3.830419684278697*^9, 3.830419714034543*^9}, {
   3.831196052285852*^9, 3.831196085239183*^9}, {3.83403640902932*^9, 
   3.834036452382468*^9}, 3.834042604816682*^9, {3.834042662563987*^9, 
   3.834042678259839*^9}, {3.834043227842141*^9, 3.834043235151908*^9}, {
   3.834043335558943*^9, 3.8340433439896183`*^9}, {3.846556000437031*^9, 
   3.846556001331599*^9}, {3.847439362188106*^9, 3.847439362812192*^9}, {
   3.8475101410152683`*^9, 3.847510166264976*^9}, {3.847861023701254*^9, 
   3.847861121675681*^9}, {3.847866554713348*^9, 3.84786660608119*^9}, {
   3.848394473050322*^9, 3.848394474825729*^9}, {3.853816871571056*^9, 
   3.853816882931034*^9}, {3.8538169473733397`*^9, 3.853816959216008*^9}},
 CellLabel->
  "In[186]:=",ExpressionUUID->"0e3cc776-4f19-4ab2-aaf5-90e2c3bf2237"],

Cell["Discernable differences in frequency  /Hz", "Text",
 CellChangeTimes->{{3.8483945078493967`*^9, 
  3.848394532073256*^9}},ExpressionUUID->"93a30f6a-14b7-45bb-8fa3-\
1daca7e3e02c"],

Cell[BoxData[
 RowBox[{
  RowBox[{"Replace", "[", 
   RowBox[{
    RowBox[{"1", "/", 
     RowBox[{"(", 
      RowBox[{"Pi", "*", "t2"}], ")"}]}], ",", "numVal", ",", "Infinity"}], 
   "]"}], " "}]], "Input",
 CellChangeTimes->{{3.847866527408012*^9, 3.847866534543995*^9}, {
   3.847866614531609*^9, 3.8478666384539013`*^9}, 3.848394498457992*^9},
 CellLabel->
  "In[188]:=",ExpressionUUID->"5b1ec968-f72e-4145-8821-dd118ec548b2"],

Cell[BoxData[
 RowBox[{
  RowBox[{"t2Num", "=", 
   RowBox[{"Replace", "[", 
    RowBox[{"t2", ",", "numVal", ",", "Infinity"}], "]"}]}], ";"}]], "Input",
 CellChangeTimes->{{3.847870190336564*^9, 3.847870228597095*^9}, {
  3.8478703328026447`*^9, 3.847870333918746*^9}},
 CellLabel->
  "In[189]:=",ExpressionUUID->"db765c14-eaa8-4e47-9387-3151176d543b"]
}, Open  ]]
}, Open  ]],

Cell[CellGroupData[{

Cell["Signal from H during detection", "Subsection",
 CellChangeTimes->{{3.834122248863028*^9, 3.834122252350688*^9}, {
  3.8341234730936823`*^9, 3.834123479349484*^9}, {3.8473429651863317`*^9, 
  3.8473429656016617`*^9}, {3.8483945810768337`*^9, 
  3.848394585193419*^9}},ExpressionUUID->"41c45932-c703-4ba6-ae03-\
e43683c3f52b"],

Cell[BoxData[
 RowBox[{
  RowBox[{"numbDens", "=", 
   RowBox[{"25", "*", 
    RowBox[{"10", "^", 
     RowBox[{"(", 
      RowBox[{"-", "3"}], ")"}]}], 
    RowBox[{"(*", "M", "*)"}], "*", "6.02214076", "*", 
    RowBox[{"10", "^", "23"}], 
    RowBox[{"(*", 
     RowBox[{"mol", "-", 
      RowBox[{"1", 
       RowBox[{"(", 
        RowBox[{"2018", " ", "CODATA"}], ")"}]}]}], "*)"}], "*", 
    RowBox[{"10", "^", "6"}]}]}], 
  RowBox[{"(*", 
   RowBox[{"l", "/", 
    RowBox[{"m", "^", "3"}]}], "*)"}], " ", 
  RowBox[{"(*", 
   RowBox[{"Total", " ", 
    RowBox[{"unit", ":", " ", 
     RowBox[{
      RowBox[{"m", "^", 
       RowBox[{"-", "3"}]}], " ", 
      RowBox[{"(", 
       RowBox[{"25", " ", "mM"}], ")"}]}]}]}], "*)"}], ";"}]], "Input",
 CellChangeTimes->{{3.828164203999857*^9, 3.82816420690003*^9}, {
   3.828164641260232*^9, 3.828164641883587*^9}, {3.8281646723067837`*^9, 
   3.828164691645303*^9}, {3.828164722311974*^9, 3.828164786991108*^9}, {
   3.828170307554822*^9, 3.82817039191105*^9}, {3.828170546366988*^9, 
   3.828170612600154*^9}, {3.8284243091273737`*^9, 3.828424355197876*^9}, {
   3.828497908084429*^9, 3.828497939825946*^9}, {3.82849801109993*^9, 
   3.828498117250091*^9}, {3.82851737616191*^9, 3.828517451645041*^9}, {
   3.828519288197529*^9, 3.8285193836233997`*^9}, {3.828598649785246*^9, 
   3.828598686756941*^9}, 3.828598896745611*^9, {3.8287516177498426`*^9, 
   3.828751622657007*^9}, {3.828769706027906*^9, 3.8287697075397377`*^9}, {
   3.82901910385356*^9, 3.8290191052576313`*^9}, {3.830853513849661*^9, 
   3.830853514903512*^9}, {3.8473429805300217`*^9, 3.847342985680958*^9}},
 CellLabel->
  "In[190]:=",ExpressionUUID->"a73f422c-0e3a-4fe6-aea7-54fc2abc8a58"],

Cell[BoxData[{
 RowBox[{
  RowBox[{"signalHx", "=", 
   RowBox[{"ConstantArray", "[", 
    RowBox[{"0", ",", "numDataPointsDetH"}], "]"}]}], 
  ";"}], "\[IndentingNewLine]", 
 RowBox[{
  RowBox[{"signalHy", "=", 
   RowBox[{"ConstantArray", "[", 
    RowBox[{"0", ",", "numDataPointsDetH"}], "]"}]}], 
  ";"}], "\[IndentingNewLine]", 
 RowBox[{
  RowBox[{"signalH", "=", 
   RowBox[{"ConstantArray", "[", 
    RowBox[{"0", ",", "numDataPointsDetH"}], "]"}]}], ";"}]}], "Input",
 CellChangeTimes->{{3.831108398628134*^9, 3.8311084067335987`*^9}, {
  3.831108611068392*^9, 3.831108615093836*^9}, {3.8311093304708843`*^9, 
  3.83110937309286*^9}, {3.832753657948906*^9, 3.8327536963838654`*^9}, {
  3.832754364124736*^9, 3.832754372863329*^9}, {3.833964674405447*^9, 
  3.833964679005569*^9}, {3.834121150237359*^9, 3.834121159517824*^9}, {
  3.834123551206029*^9, 3.8341236291894093`*^9}, {3.834123768982358*^9, 
  3.834123769275598*^9}, {3.834123872247987*^9, 3.8341238834633493`*^9}, {
  3.834130097820167*^9, 3.834130102187435*^9}, {3.847343006366351*^9, 
  3.847343023009831*^9}},
 CellLabel->
  "In[191]:=",ExpressionUUID->"9a1baec9-c707-4383-a1b8-24b88984e950"],

Cell[BoxData[
 RowBox[{
  RowBox[{"rhoDettVec", "=", 
   RowBox[{"vectorize", "[", "rhoAP", "]"}]}], ";"}]], "Input",
 CellChangeTimes->{{3.833960692679496*^9, 3.8339607420792217`*^9}, {
  3.834121172637952*^9, 3.834121184750428*^9}, {3.845020993270422*^9, 
  3.8450210156561813`*^9}, {3.847437889237471*^9, 3.847437889636455*^9}},
 CellLabel->
  "In[194]:=",ExpressionUUID->"fce891db-7881-4aa3-90b5-faf3ed83b4d0"],

Cell[BoxData[
 RowBox[{
  RowBox[{"signalTemp", "=", 
   RowBox[{"ConstantArray", "[", 
    RowBox[{"0", ",", 
     RowBox[{"Length", "[", "hydrogens", "]"}]}], "]"}]}], ";"}]], "Input",
 CellChangeTimes->{{3.847343054510786*^9, 3.8473430558799133`*^9}},
 CellLabel->
  "In[195]:=",ExpressionUUID->"1cda875a-9665-4386-9644-e7204276ccb4"],

Cell[BoxData[
 RowBox[{"AbsoluteTiming", "[", "\[IndentingNewLine]", 
  RowBox[{
   RowBox[{"Do", "[", 
    RowBox[{
     RowBox[{
      RowBox[{"signalTemp", "[", 
       RowBox[{"[", "i", "]"}], "]"}], "=", 
      RowBox[{
       RowBox[{
        RowBox[{"conjTransVecBasC1spin", "[", 
         RowBox[{
          RowBox[{"hydrogens", "[", 
           RowBox[{"[", "i", "]"}], "]"}], ",", "kx"}], "]"}], ".", 
        "liouvillianDet", ".", "rhoDettVec"}], "/", 
       RowBox[{"normBasC1spin", "[", 
        RowBox[{
         RowBox[{"hydrogens", "[", 
          RowBox[{"[", "i", "]"}], "]"}], ",", "kx"}], "]"}]}]}], ",", 
     RowBox[{"{", 
      RowBox[{"i", ",", "1", ",", 
       RowBox[{"Length", "[", "hydrogens", "]"}]}], "}"}]}], "]"}], ";", 
   "\[IndentingNewLine]", 
   RowBox[{
    RowBox[{"signalHx", "[", 
     RowBox[{"[", "1", "]"}], "]"}], "=", 
    RowBox[{"Total", "[", "signalTemp", "]"}]}], ";"}], "\[IndentingNewLine]",
   "]"}]], "Input",
 CellChangeTimes->{{3.834123816873066*^9, 3.834123854198719*^9}, {
  3.83412392551346*^9, 3.834123966792307*^9}, {3.834124109641491*^9, 
  3.8341241438020573`*^9}, {3.834127245863104*^9, 3.834127251233925*^9}, {
  3.834127309090549*^9, 3.834127337554191*^9}, {3.834137839819694*^9, 
  3.8341378436418247`*^9}, {3.845023913317223*^9, 3.8450239857465563`*^9}, {
  3.8450240219761543`*^9, 3.84502403474299*^9}, {3.8450244695262623`*^9, 
  3.84502448295446*^9}, {3.847343076734729*^9, 3.847343122319028*^9}, {
  3.847437901826591*^9, 3.847437917425249*^9}, {3.847437954866425*^9, 
  3.847437955362172*^9}, {3.8483946082983093`*^9, 3.848394618128327*^9}, {
  3.85382805741866*^9, 3.853828058014612*^9}},
 CellLabel->
  "In[196]:=",ExpressionUUID->"7148982d-344b-433b-8de1-6e762b21523f"],

Cell[BoxData[
 RowBox[{"AbsoluteTiming", "[", "\[IndentingNewLine]", 
  RowBox[{
   RowBox[{"Do", "[", 
    RowBox[{
     RowBox[{
      RowBox[{"signalTemp", "[", 
       RowBox[{"[", "i", "]"}], "]"}], "=", 
      RowBox[{
       RowBox[{
        RowBox[{"conjTransVecBasC1spin", "[", 
         RowBox[{
          RowBox[{"hydrogens", "[", 
           RowBox[{"[", "i", "]"}], "]"}], ",", "ky"}], "]"}], ".", 
        "liouvillianDet", ".", "rhoDettVec"}], "/", 
       RowBox[{"normBasC1spin", "[", 
        RowBox[{
         RowBox[{"hydrogens", "[", 
          RowBox[{"[", "i", "]"}], "]"}], ",", "ky"}], "]"}]}]}], ",", 
     RowBox[{"{", 
      RowBox[{"i", ",", "1", ",", 
       RowBox[{"Length", "[", "hydrogens", "]"}]}], "}"}]}], "]"}], ";", 
   "\[IndentingNewLine]", 
   RowBox[{
    RowBox[{"signalHy", "[", 
     RowBox[{"[", "1", "]"}], "]"}], "=", 
    RowBox[{"Total", "[", "signalTemp", "]"}]}], ";"}], "\[IndentingNewLine]",
   "]"}]], "Input",
 CellChangeTimes->{{3.834124185546631*^9, 3.8341241935317583`*^9}, 
   3.834127358958293*^9, {3.834137847290311*^9, 3.834137849529771*^9}, {
   3.8450240546961403`*^9, 3.845024100791719*^9}, {3.84502449058724*^9, 
   3.845024504362198*^9}, {3.847343139732339*^9, 3.847343163236085*^9}, {
   3.8474379620888767`*^9, 3.847437974101944*^9}, 3.848394629340117*^9, {
   3.8538280631462603`*^9, 3.8538280636113997`*^9}},
 CellLabel->
  "In[197]:=",ExpressionUUID->"f29cd633-e39c-4e6a-9c32-d057d07f1793"],

Cell[BoxData[
 RowBox[{"AbsoluteTiming", "[", 
  RowBox[{
   RowBox[{"Do", "[", "\[IndentingNewLine]", 
    RowBox[{
     RowBox[{
      RowBox[{"rhoDettVec", "=", 
       RowBox[{"propagator", ".", "rhoDettVec"}]}], ";", 
      "\[IndentingNewLine]", 
      RowBox[{"tempmat", "=", 
       RowBox[{"liouvillianDet", ".", "rhoDettVec"}]}], ";", 
      "\[IndentingNewLine]", 
      RowBox[{"Do", "[", 
       RowBox[{
        RowBox[{
         RowBox[{"signalTemp", "[", 
          RowBox[{"[", "j", "]"}], "]"}], "=", 
         RowBox[{
          RowBox[{"(", 
           RowBox[{
            RowBox[{
             RowBox[{"conjTransVecBasC1spin", "[", 
              RowBox[{
               RowBox[{"hydrogens", "[", 
                RowBox[{"[", "j", "]"}], "]"}], ",", "kx"}], "]"}], ".", 
             "tempmat"}], "/", 
            RowBox[{"normBasC1spin", "[", 
             RowBox[{
              RowBox[{"hydrogens", "[", 
               RowBox[{"[", "j", "]"}], "]"}], ",", "kx"}], "]"}]}], ")"}], 
          "*", 
          RowBox[{"Exp", "[", 
           RowBox[{
            RowBox[{"-", 
             RowBox[{"(", 
              RowBox[{"i", "-", "1"}], ")"}]}], "*", 
            RowBox[{"dtimeDataDetH", "/", 
             RowBox[{"t2Num", "[", 
              RowBox[{"[", "j", "]"}], "]"}]}]}], "]"}]}]}], ",", 
        RowBox[{"{", 
         RowBox[{"j", ",", "1", ",", 
          RowBox[{"Length", "[", "hydrogens", "]"}]}], "}"}]}], "]"}], ";", 
      "\[IndentingNewLine]", 
      RowBox[{
       RowBox[{"signalHx", "[", 
        RowBox[{"[", "i", "]"}], "]"}], "=", 
       RowBox[{"Total", "[", "signalTemp", "]"}]}], ";", 
      "\[IndentingNewLine]", 
      RowBox[{"Do", "[", 
       RowBox[{
        RowBox[{
         RowBox[{"signalTemp", "[", 
          RowBox[{"[", "j", "]"}], "]"}], "=", 
         RowBox[{
          RowBox[{"(", 
           RowBox[{
            RowBox[{
             RowBox[{"conjTransVecBasC1spin", "[", 
              RowBox[{
               RowBox[{"hydrogens", "[", 
                RowBox[{"[", "j", "]"}], "]"}], ",", "ky"}], "]"}], ".", 
             "tempmat"}], "/", 
            RowBox[{"normBasC1spin", "[", 
             RowBox[{
              RowBox[{"hydrogens", "[", 
               RowBox[{"[", "j", "]"}], "]"}], ",", "ky"}], "]"}]}], ")"}], 
          "*", 
          RowBox[{"Exp", "[", 
           RowBox[{
            RowBox[{"-", 
             RowBox[{"(", 
              RowBox[{"i", "-", "1"}], ")"}]}], "*", 
            RowBox[{"dtimeDataDetH", "/", 
             RowBox[{"t2Num", "[", 
              RowBox[{"[", "j", "]"}], "]"}]}]}], "]"}]}]}], ",", 
        RowBox[{"{", 
         RowBox[{"j", ",", "1", ",", 
          RowBox[{"Length", "[", "hydrogens", "]"}]}], "}"}]}], "]"}], ";", 
      "\[IndentingNewLine]", 
      RowBox[{
       RowBox[{"signalHy", "[", 
        RowBox[{"[", "i", "]"}], "]"}], "=", 
       RowBox[{"Total", "[", "signalTemp", "]"}]}], ";"}], 
     "\[IndentingNewLine]", ",", 
     RowBox[{"{", 
      RowBox[{"i", ",", "2", ",", "numDataPointsDetH"}], "}"}]}], "]"}], ";", 
   "\[IndentingNewLine]", 
   RowBox[{"signalHx", "=", 
    RowBox[{
     RowBox[{"-", 
      RowBox[{"Replace", "[", 
       RowBox[{
        RowBox[{"numbDens", "*", "gammaH", "*", "hbar"}], ",", "numVal", ",", 
        "Infinity"}], "]"}]}], "*", "signalHx"}]}], ";", 
   "\[IndentingNewLine]", 
   RowBox[{"signalHy", "=", 
    RowBox[{
     RowBox[{"-", 
      RowBox[{"Replace", "[", 
       RowBox[{
        RowBox[{"numbDens", "*", "gammaH", "*", "hbar"}], ",", "numVal", ",", 
        "Infinity"}], "]"}]}], "*", "signalHy"}]}], ";"}], "]"}]], "Input",
 CellChangeTimes->CompressedData["
1:eJxTTMoPSmViYGAQBmIQfZcrdvvppW8cVSLYdoDoS3wn9oLoFZ3RR0B0UiTL
DRD9xuE/mFa5vPchiJ62KeERiN6h/eMdiP67MeE9iDbY/vwLiN7S8/UfiHZm
Ou99FkhLxIUFg+hreZt7LFe9cXTzl5oOohs6a0+C6GM5/WBa45j07XQgbTAz
+S6I/ipg9LkbSPuxt/wE0b+uO/4H0f7rDZh6gLRK9uN7U4E0z8F3j0B0kfEz
fcvVQP2fUw1AdEKLiCmILjvhbQain0XxW4PoBr0SfxBt8tTT2gpIr3kcbwei
U8JuPgHReVFznoLo6oX/0iZte+MoIhKSCaIBm0Cp7A==
  "],
 CellLabel->
  "In[198]:=",ExpressionUUID->"b82b8e03-a88f-4ab0-aeb0-65397ac675e7"],

Cell[BoxData[
 RowBox[{
  RowBox[{"Remove", "[", 
   RowBox[{
   "propagator", ",", "liouvillianDet", ",", "liouvillianDetH", ",", 
    "rhoDettVec"}], "]"}], ";"}]], "Input",
 CellChangeTimes->{{3.8483947501875687`*^9, 3.848394761338834*^9}, {
  3.848396958836093*^9, 3.848396959332365*^9}, {3.8538365780957108`*^9, 
  3.853836578795772*^9}, {3.853836631584394*^9, 3.853836632832196*^9}},
 CellLabel->
  "In[199]:=",ExpressionUUID->"7914a272-fd65-4050-8c8f-5d7ea0d230bd"],

Cell[BoxData[
 RowBox[{"AbsoluteTiming", "[", 
  RowBox[{
   RowBox[{"signalH", "=", 
    RowBox[{"signalHx", "+", 
     RowBox[{"I", "*", "signalHy"}]}]}], ";"}], "]"}]], "Input",
 CellChangeTimes->{{3.834124427161654*^9, 3.83412444831353*^9}, {
  3.845021826633651*^9, 3.8450218507449827`*^9}, {3.847343314206777*^9, 
  3.847343320799572*^9}, {3.847438117138052*^9, 3.847438125941051*^9}},
 CellLabel->
  "In[200]:=",ExpressionUUID->"e951df7b-e625-466a-ab5f-e8eb51c1476c"],

Cell[BoxData[
 RowBox[{"Remove", "[", 
  RowBox[{"signalHx", ",", "signalHy"}], "]"}]], "Input",
 CellChangeTimes->{{3.8341302273179617`*^9, 3.834130243962905*^9}, {
   3.847343400688033*^9, 3.8473434139670897`*^9}, 3.848394730650426*^9},
 CellLabel->
  "In[201]:=",ExpressionUUID->"debc10fb-1d09-456e-86e3-e2e40e1f9edd"],

Cell[BoxData[
 RowBox[{"ListLinePlot", "[", 
  RowBox[{
   RowBox[{"Transpose", "[", 
    RowBox[{"{", 
     RowBox[{"timePointsDetH", ",", 
      RowBox[{"Re", "[", "signalH", "]"}]}], "}"}], "]"}], ",", 
   RowBox[{"PlotRange", "\[Rule]", 
    RowBox[{"{", 
     RowBox[{"Full", ",", "Full"}], "}"}]}], ",", 
   RowBox[{"PlotStyle", "\[Rule]", 
    RowBox[{"colors", "[", 
     RowBox[{"[", "4", "]"}], "]"}]}], ",", 
   RowBox[{"PlotLabels", "->", 
    RowBox[{"Placed", "[", 
     RowBox[{"\"\<FID\>\"", ",", 
      RowBox[{"{", 
       RowBox[{"{", 
        RowBox[{
         RowBox[{"Scaled", "[", "1", "]"}], ",", "Before"}], "}"}], "}"}]}], 
     "]"}]}], ",", 
   RowBox[{"AxesLabel", "->", 
    RowBox[{"{", 
     RowBox[{"\"\<t/s\>\"", ",", "\"\<H-signal/arb.\>\""}], "}"}]}]}], 
  "]"}]], "Input",
 CellChangeTimes->{{3.848034583247315*^9, 3.848034597871293*^9}, {
   3.8480425029080763`*^9, 3.848042503019306*^9}, {3.84811890560154*^9, 
   3.848118906183364*^9}, {3.8481194790795507`*^9, 3.848119480874097*^9}, {
   3.848119924970565*^9, 3.8481199255768538`*^9}, {3.848120218315201*^9, 
   3.848120219722777*^9}, {3.8481202877577753`*^9, 3.848120288381665*^9}, {
   3.848135141309944*^9, 3.848135146799611*^9}, {3.8520284723253*^9, 
   3.852028488613804*^9}, {3.852083743998488*^9, 3.852083747955613*^9}, {
   3.8538179432040453`*^9, 3.853817964563566*^9}, {3.85382743506553*^9, 
   3.853827435960038*^9}, 3.857207736259684*^9, 3.857209725398654*^9},
 CellLabel->
  "In[202]:=",ExpressionUUID->"09cb1537-5cec-4394-85c2-0d0d03a39d89"],

Cell[BoxData[
 RowBox[{"MemoryInUse", "[", "]"}]], "Input",
 CellChangeTimes->{{3.8341309051493587`*^9, 3.834130914859062*^9}},
 CellLabel->
  "In[203]:=",ExpressionUUID->"caf8e83e-9737-423e-9af6-b060d65a47f7"],

Cell[BoxData[
 RowBox[{"Share", "[", "]"}]], "Input",
 CellChangeTimes->{
  3.84803462111933*^9, {3.8480425081556673`*^9, 3.848042508267253*^9}, {
   3.848119983289486*^9, 3.848120021129242*^9}, {3.848120056201529*^9, 
   3.848120056665317*^9}, {3.848120257263475*^9, 3.848120257373292*^9}, 
   3.8481202988737097`*^9, {3.848121332048874*^9, 3.8481213334375134`*^9}, {
   3.84846749085362*^9, 3.848467517595003*^9}, {3.848630391400709*^9, 
   3.848630397224544*^9}, {3.848715318605925*^9, 3.848715322397297*^9}, {
   3.8520285229007072`*^9, 3.852028526629306*^9}},
 CellLabel->
  "In[204]:=",ExpressionUUID->"a2c96e77-b3a9-4d4e-8598-938b5dca292f"]
}, Open  ]],

Cell[CellGroupData[{

Cell["Spectrum", "Subsection",
 CellChangeTimes->{{3.834125081110046*^9, 3.834125087740004*^9}, {
  3.848394834109603*^9, 3.8483948413543377`*^9}, {3.853836987453376*^9, 
  3.853836991632432*^9}},ExpressionUUID->"d73439b3-72f9-4e77-b795-\
54360370c7f6"],

Cell[BoxData[
 RowBox[{"nyquistFH", "=", 
  RowBox[{"1", "/", 
   RowBox[{"(", 
    RowBox[{"2", "*", "dtimeDataDetH"}], ")"}], " ", 
   RowBox[{"(*", "Hz", "*)"}]}]}]], "Input",
 CellChangeTimes->{{3.829641533868269*^9, 3.829641575921187*^9}, {
   3.829641625847382*^9, 3.829641660437714*^9}, {3.829796905428007*^9, 
   3.829797008011456*^9}, {3.829798081488236*^9, 3.82979809247954*^9}, {
   3.829807390775065*^9, 3.8298073993305483`*^9}, {3.8303085098202677`*^9, 
   3.830308515036253*^9}, 3.8341248536127787`*^9, 3.8341303418698597`*^9, {
   3.847343783706036*^9, 3.8473437954252987`*^9}},
 CellLabel->
  "In[205]:=",ExpressionUUID->"c48c004a-c901-4236-9f23-651828a73935"],

Cell[BoxData[
 RowBox[{"dFH", "=", 
  RowBox[{"2", "*", 
   RowBox[{"nyquistFH", "/", "numDataPointsDetH", 
    RowBox[{"(*", "Hz", "*)"}]}]}]}]], "Input",
 CellChangeTimes->{{3.854176796964369*^9, 3.854176812672995*^9}, {
   3.854176950356881*^9, 3.854176997104706*^9}, 3.854177034256898*^9},
 CellLabel->
  "In[206]:=",ExpressionUUID->"ca20bf07-4267-4a42-82f9-eb65f9ee2444"],

Cell[BoxData[
 RowBox[{
  RowBox[{"freqPointsH", "=", 
   RowBox[{"Range", "[", 
    RowBox[{
     RowBox[{
      RowBox[{"-", 
       RowBox[{"(", 
        RowBox[{"numDataPointsDetH", "/", "2"}], ")"}]}], "*", "dFH"}], ",", 
     RowBox[{
      RowBox[{"(", 
       RowBox[{"numDataPointsDetH", "/", "2"}], ")"}], "*", "dFH"}], ",", 
     "dFH"}], "]"}]}], ";"}]], "Input",
 CellChangeTimes->{{3.830308592893758*^9, 3.8303086099972267`*^9}, {
  3.8341248844619427`*^9, 3.834124890060462*^9}, {3.834130350067718*^9, 
  3.8341303525373383`*^9}, {3.847343814288739*^9, 3.847343832145907*^9}, {
  3.854177372745474*^9, 3.8541773730137577`*^9}},
 CellLabel->
  "In[207]:=",ExpressionUUID->"75124496-ea4e-4f63-ab2e-11164fb5387c"],

Cell[BoxData[
 RowBox[{
  RowBox[{"freqPointsH", "=", 
   RowBox[{
    RowBox[{"(", 
     RowBox[{"freqPointsH", "/", 
      RowBox[{"Replace", "[", 
       RowBox[{
        RowBox[{
         RowBox[{"-", "gammaH"}], "*", 
         RowBox[{"bDetz", "/", 
          RowBox[{"(", 
           RowBox[{"2", "*", "Pi"}], ")"}]}]}], ",", "numVal", ",", 
        "Infinity"}], "]"}]}], ")"}], "*", 
    RowBox[{"10", "^", "6"}]}]}], 
  RowBox[{"(*", "ppm", "*)"}], ";"}]], "Input",
 CellChangeTimes->{{3.847865912449295*^9, 3.847865916769423*^9}, 
   3.848037136819777*^9},
 CellLabel->
  "In[208]:=",ExpressionUUID->"8334d00c-6d82-41b5-b0b2-5ecbaba8ddf5"],

Cell[BoxData[
 RowBox[{
  RowBox[{"dFH", "=", 
   RowBox[{
    RowBox[{"(", 
     RowBox[{"dFH", "/", 
      RowBox[{"Replace", "[", 
       RowBox[{
        RowBox[{"gammaH", "*", 
         RowBox[{"bDetz", "/", 
          RowBox[{"(", 
           RowBox[{"2", "*", "Pi"}], ")"}]}]}], ",", "numVal", ",", 
        "Infinity"}], "]"}]}], ")"}], "*", 
    RowBox[{"10", "^", "6"}]}]}], 
  RowBox[{"(*", "ppm", "*)"}], ";"}]], "Input",
 CellChangeTimes->{{3.848568148498955*^9, 3.848568196457966*^9}, 
   3.8485686397587557`*^9},
 CellLabel->
  "In[209]:=",ExpressionUUID->"bd409b4b-9fe0-43b4-9939-a52ac0b55db5"],

Cell[BoxData[
 RowBox[{
  RowBox[{"ftSignalH", "=", 
   RowBox[{"dtimeDataDetH", "*", 
    RowBox[{"Fourier", "[", 
     RowBox[{"signalH", ",", 
      RowBox[{"FourierParameters", "\[Rule]", 
       RowBox[{"{", 
        RowBox[{"1", ",", " ", "1"}], "}"}]}]}], "]"}]}]}], ";"}]], "Input",
 CellChangeTimes->{{3.829196349291501*^9, 3.829196373372242*^9}, {
  3.8291965222332287`*^9, 3.829196525231587*^9}, {3.8297040157830257`*^9, 
  3.829704017893359*^9}, {3.830248588871252*^9, 3.8302485979836407`*^9}, {
  3.834124905644032*^9, 3.834124917866485*^9}, {3.847343839585518*^9, 
  3.847343842992977*^9}, {3.854155620691699*^9, 3.8541556657755404`*^9}, {
  3.8541773873021097`*^9, 3.854177387749241*^9}},
 CellLabel->
  "In[210]:=",ExpressionUUID->"9ac50fec-1b19-4865-b9cc-6648c3fc624f"],

Cell[BoxData[
 RowBox[{
  RowBox[{"ftSignalH", "=", 
   RowBox[{"Join", "[", 
    RowBox[{
     RowBox[{"ftSignalH", "[", 
      RowBox[{"[", 
       RowBox[{
        RowBox[{"(", 
         RowBox[{
          RowBox[{"numDataPointsDetH", "/", "2"}], "+", "1"}], ")"}], ";;", 
        "numDataPointsDetH"}], "]"}], "]"}], ",", 
     RowBox[{"ftSignalH", "[", 
      RowBox[{"[", 
       RowBox[{"1", ";;", 
        RowBox[{"(", 
         RowBox[{"numDataPointsDetH", "/", "2"}], ")"}]}], "]"}], "]"}], ",", 
     RowBox[{"{", 
      RowBox[{"ftSignalH", "[", 
       RowBox[{"[", 
        RowBox[{
         RowBox[{"numDataPointsDetH", "/", "2"}], "+", "1"}], "]"}], "]"}], 
      "}"}]}], "]"}]}], ";"}]], "Input",
 CellChangeTimes->{{3.82970404867522*^9, 3.829704076488361*^9}, {
  3.829704130553506*^9, 3.829704214769215*^9}, {3.829704532353943*^9, 
  3.82970454545142*^9}, {3.829789013873261*^9, 3.829789047327754*^9}, {
  3.830248608798061*^9, 3.8302486194898787`*^9}, {3.830308942440577*^9, 
  3.830308951831843*^9}, {3.834124929212919*^9, 3.834124957977154*^9}, {
  3.8341303569143744`*^9, 3.834130362782123*^9}, {3.847343847713862*^9, 
  3.847343868113573*^9}, {3.854177282001905*^9, 3.854177296194045*^9}, {
  3.8541813445506277`*^9, 3.854181346084938*^9}, {3.8541813871091347`*^9, 
  3.8541813938602858`*^9}},
 CellLabel->
  "In[211]:=",ExpressionUUID->"2f4b4e6a-9754-407c-8148-e9cd317265b9"],

Cell[BoxData[{
 RowBox[{
  RowBox[{"cutPosition", "=", 
   RowBox[{
    RowBox[{"Position", "[", 
     RowBox[{
      RowBox[{"Abs", "[", 
       RowBox[{"freqPointsH", "-", "5"}], "]"}], ",", 
      RowBox[{"Min", "[", 
       RowBox[{"Abs", "[", 
        RowBox[{"freqPointsH", "-", "5"}], "]"}], "]"}]}], "]"}], "[", 
    RowBox[{"[", 
     RowBox[{"1", ",", "1"}], "]"}], "]"}]}], ";"}], "\[IndentingNewLine]", 
 RowBox[{
  RowBox[{"spectrum", "=", 
   RowBox[{"ftSignalH", "[", 
    RowBox[{"[", 
     RowBox[{"cutPosition", ";;", 
      RowBox[{
       RowBox[{
        RowBox[{"(", 
         RowBox[{
          RowBox[{"Length", "[", "ftSignalH", "]"}], "-", "1"}], ")"}], "/", 
        "2"}], "+", "1"}]}], "]"}], "]"}]}], ";"}], "\[IndentingNewLine]", 
 RowBox[{
  RowBox[{"freqPointsSpectrum", "=", 
   RowBox[{"freqPointsH", "[", 
    RowBox[{"[", 
     RowBox[{"cutPosition", ";;", 
      RowBox[{
       RowBox[{
        RowBox[{"(", 
         RowBox[{
          RowBox[{"Length", "[", "freqPointsH", "]"}], "-", "1"}], ")"}], "/",
         "2"}], "+", "1"}]}], "]"}], "]"}]}], ";"}]}], "Input",
 CellChangeTimes->{{3.8485585952609787`*^9, 3.848558699588853*^9}, 
   3.84855989983456*^9, {3.848560075451302*^9, 3.848560105688881*^9}, {
   3.848560153465344*^9, 3.848560158837751*^9}, {3.8486518076788893`*^9, 
   3.8486518326965322`*^9}, {3.854180636740988*^9, 3.8541806385260363`*^9}, {
   3.8541818442927628`*^9, 3.854181864166793*^9}},
 CellLabel->
  "In[212]:=",ExpressionUUID->"bfb6cfe5-56db-4c92-90b2-6bcd3ea3e5e8"],

Cell[BoxData[
 RowBox[{"MemoryInUse", "[", "]"}]], "Input",
 CellChangeTimes->{{3.85383695381574*^9, 3.853836959376956*^9}},
 CellLabel->
  "In[215]:=",ExpressionUUID->"0416ebf6-9fc5-4fc6-a12a-8e60aa23d4c9"],

Cell[BoxData[
 RowBox[{"Share", "[", "]"}]], "Input",
 CellChangeTimes->{{3.8485587059562387`*^9, 3.8485587096862698`*^9}},
 CellLabel->
  "In[216]:=",ExpressionUUID->"6e9d0842-b689-4854-a5a9-a0b6b79dc7d7"],

Cell[CellGroupData[{

Cell[TextData[{
 "The whole ",
 Cell[BoxData[
  FormBox[
   SuperscriptBox["", "1"], TraditionalForm]],ExpressionUUID->
  "2cc26664-fa7e-46ac-bc93-0144c4a789a7"],
 "H-spectrum"
}], "Subsubsection",
 CellChangeTimes->{{3.8538370248045893`*^9, 
  3.8538371227856617`*^9}},ExpressionUUID->"76f38238-51bf-4a2f-b5c3-\
37b6cbccf2c7"],

Cell[BoxData[
 RowBox[{"ListLinePlot", "[", 
  RowBox[{
   RowBox[{"Transpose", "[", 
    RowBox[{"{", 
     RowBox[{"freqPointsSpectrum", ",", 
      RowBox[{"Re", "[", "spectrum", "]"}]}], "}"}], "]"}], ",", 
   RowBox[{"PlotRange", "\[Rule]", 
    RowBox[{"{", 
     RowBox[{"Full", ",", "Full"}], "}"}]}], ",", 
   RowBox[{"PlotStyle", "\[Rule]", 
    RowBox[{"colors", "[", 
     RowBox[{"[", "4", "]"}], "]"}]}], ",", 
   RowBox[{"Axes", "\[Rule]", "False"}], ",", 
   RowBox[{"Frame", "\[Rule]", 
    RowBox[{"{", 
     RowBox[{"True", ",", "False", ",", "False", ",", "False"}], "}"}]}], ",", 
   RowBox[{"FrameLabel", "->", 
    RowBox[{"{", "\"\<Chemical shift / ppm\>\"", "}"}]}], ",", 
   RowBox[{"ScalingFunctions", "\[Rule]", 
    RowBox[{"{", 
     RowBox[{"\"\<Reverse\>\"", ",", "Automatic"}], "}"}]}]}], "]"}]], "Input",
 CellChangeTimes->{{3.857210612366002*^9, 3.857210655720923*^9}},
 CellLabel->
  "In[217]:=",ExpressionUUID->"e3dbbcfa-eb8a-42c8-992f-ca035f43f5a1"],

Cell[BoxData[
 RowBox[{"integrateTrapezoidalRule", "[", 
  RowBox[{
   RowBox[{"Re", "[", "spectrum", "]"}], ",", "dFH"}], "]"}]], "Input",
 CellChangeTimes->{{3.853481584444889*^9, 3.853481611991721*^9}},
 CellLabel->
  "In[218]:=",ExpressionUUID->"eb07ce66-c378-452f-ad11-9581a1669c52"]
}, Open  ]],

Cell[CellGroupData[{

Cell[TextData[{
 Cell[BoxData[
  FormBox[
   SubscriptBox["H", "b"], TraditionalForm]],ExpressionUUID->
  "51e7bb4d-09db-4476-9f7d-2e15c2c1d45b"],
 " peaks"
}], "Subsubsection",
 CellChangeTimes->{{3.853817189610999*^9, 3.853817198816497*^9}, {
  3.853817245112666*^9, 
  3.853817255204018*^9}},ExpressionUUID->"9711ab44-cec6-4f02-b0ac-\
9bfa64da5594"],

Cell[BoxData[
 RowBox[{"ListLinePlot", "[", 
  RowBox[{
   RowBox[{"Transpose", "[", 
    RowBox[{"{", 
     RowBox[{"freqPointsSpectrum", ",", 
      RowBox[{"Re", "[", "spectrum", "]"}]}], "}"}], "]"}], ",", 
   RowBox[{"PlotRange", "\[Rule]", 
    RowBox[{"{", 
     RowBox[{
      RowBox[{"{", 
       RowBox[{"4.225", ",", "4.325"}], "}"}], ",", 
      RowBox[{"{", 
       RowBox[{"0", ",", 
        RowBox[{"2.5", "*", 
         RowBox[{"10", "^", "10"}]}]}], "}"}]}], "}"}]}], ",", 
   RowBox[{"PlotStyle", "\[Rule]", 
    RowBox[{"colors", "[", 
     RowBox[{"[", "4", "]"}], "]"}]}], ",", 
   RowBox[{"AxesLabel", "->", 
    RowBox[{"{", 
     RowBox[{"\"\<Chemical shift / ppm\>\"", ",", "\"\<arb.\>\""}], "}"}]}], 
   ",", 
   RowBox[{"ScalingFunctions", "\[Rule]", 
    RowBox[{"{", 
     RowBox[{"\"\<Reverse\>\"", ",", "Automatic"}], "}"}]}]}], "]"}]], "Input",
 CellChangeTimes->{{3.8511643083736057`*^9, 3.851164311476186*^9}, {
   3.85382143754732*^9, 3.853821504689788*^9}, {3.854181958570044*^9, 
   3.854181982952219*^9}, 3.857207755011074*^9, 3.857209738822695*^9},
 CellLabel->
  "In[219]:=",ExpressionUUID->"6329c029-6bf9-43ca-ab22-52a137a2b314"],

Cell[BoxData[{
 RowBox[{
  RowBox[{"cutPositionUpper", "=", 
   RowBox[{
    RowBox[{"Position", "[", 
     RowBox[{
      RowBox[{"Abs", "[", 
       RowBox[{"freqPointsSpectrum", "-", "4.32"}], "]"}], ",", 
      RowBox[{"Min", "[", 
       RowBox[{"Abs", "[", 
        RowBox[{"freqPointsSpectrum", "-", "4.32"}], "]"}], "]"}]}], "]"}], 
    "[", 
    RowBox[{"[", 
     RowBox[{"1", ",", "1"}], "]"}], "]"}]}], ";"}], "\[IndentingNewLine]", 
 RowBox[{
  RowBox[{"cutPositionLower", "=", 
   RowBox[{
    RowBox[{"Position", "[", 
     RowBox[{
      RowBox[{"Abs", "[", 
       RowBox[{"freqPointsSpectrum", "-", "4.24"}], "]"}], ",", 
      RowBox[{"Min", "[", 
       RowBox[{"Abs", "[", 
        RowBox[{"freqPointsSpectrum", "-", "4.24"}], "]"}], "]"}]}], "]"}], 
    "[", 
    RowBox[{"[", 
     RowBox[{"1", ",", "1"}], "]"}], "]"}]}], ";"}]}], "Input",
 CellChangeTimes->{{3.853821838930888*^9, 3.853821840710106*^9}, {
  3.8538252956699133`*^9, 3.853825297599008*^9}},
 CellLabel->
  "In[220]:=",ExpressionUUID->"5c95e043-3dab-4d67-8808-d131bf854cfc"],

Cell[BoxData[
 RowBox[{
  RowBox[{"peaks", "=", 
   RowBox[{"FindPeaks", "[", 
    RowBox[{
     RowBox[{"Abs", "[", 
      RowBox[{"Re", "[", 
       RowBox[{"spectrum", "[", 
        RowBox[{"[", 
         RowBox[{"cutPositionUpper", ";;", "cutPositionLower"}], "]"}], "]"}],
        "]"}], "]"}], ",", "0", ",", "0", ",", 
     RowBox[{"-", "Infinity"}]}], "]"}]}], ";"}]], "Input",
 CellChangeTimes->{{3.852013093853798*^9, 3.852013173530513*^9}, 
   3.852021841428719*^9, {3.852086183741094*^9, 3.852086184472494*^9}, {
   3.852086342744536*^9, 3.8520863511145563`*^9}, {3.853396628021822*^9, 
   3.85339663783385*^9}, 3.853402913567717*^9, {3.853821604306239*^9, 
   3.853821606213029*^9}},
 CellTags->"FindPeaks_templates",
 CellLabel->
  "In[222]:=",ExpressionUUID->"af9a970d-5f0a-4804-80ba-35d8e85e1980"],

Cell[BoxData[{
 RowBox[{
  RowBox[{"Do", "[", 
   RowBox[{
    RowBox[{
     RowBox[{"peaks", "[", 
      RowBox[{"[", 
       RowBox[{"i", ",", "2"}], "]"}], "]"}], "*=", 
     RowBox[{
      RowBox[{"Sign", "[", 
       RowBox[{"Re", "[", 
        RowBox[{"spectrum", "[", 
         RowBox[{"[", 
          RowBox[{"cutPositionUpper", ";;", "cutPositionLower"}], "]"}], 
         "]"}], "]"}], "]"}], "[", 
      RowBox[{"[", 
       RowBox[{"peaks", "[", 
        RowBox[{"[", 
         RowBox[{"i", ",", "1"}], "]"}], "]"}], "]"}], "]"}]}], ",", 
    RowBox[{"{", 
     RowBox[{"i", ",", "1", ",", 
      RowBox[{"Length", "[", 
       RowBox[{"peaks", "[", 
        RowBox[{"[", 
         RowBox[{";;", ",", "1"}], "]"}], "]"}], "]"}]}], "}"}]}], "]"}], 
  ";"}], "\[IndentingNewLine]", "peaks"}], "Input",
 CellChangeTimes->{{3.85339686682689*^9, 3.8533971330639772`*^9}, {
  3.853398674467272*^9, 3.8533986784783773`*^9}},
 CellLabel->
  "In[223]:=",ExpressionUUID->"43ce4204-8f04-482a-b0aa-f8da3143774a"],

Cell[BoxData[{
 RowBox[{
  RowBox[{"peakWidth", "=", 
   RowBox[{
    RowBox[{"(", 
     RowBox[{
      RowBox[{"(", 
       RowBox[{"1", "/", 
        RowBox[{"(", 
         RowBox[{"Pi", "*", 
          RowBox[{"t2Num", "[", 
           RowBox[{"[", "kHb", "]"}], "]"}]}], ")"}]}], ")"}], "/", 
      RowBox[{"Replace", "[", 
       RowBox[{
        RowBox[{"gammaH", "*", 
         RowBox[{"bDetz", "/", 
          RowBox[{"(", 
           RowBox[{"2", "*", "Pi"}], ")"}]}]}], ",", "numVal", ",", 
        "Infinity"}], "]"}]}], ")"}], "*", 
    RowBox[{"10", "^", "6"}]}]}], ";"}], "\[IndentingNewLine]", 
 RowBox[{
  RowBox[{"cutPositionUpper2", "=", 
   RowBox[{
    RowBox[{"Position", "[", 
     RowBox[{
      RowBox[{"Abs", "[", 
       RowBox[{"freqPointsSpectrum", "-", 
        RowBox[{
         RowBox[{"freqPointsSpectrum", "[", 
          RowBox[{"[", 
           RowBox[{"cutPositionUpper", ";;", "cutPositionLower"}], "]"}], 
          "]"}], "[", 
         RowBox[{"[", 
          RowBox[{"peaks", "[", 
           RowBox[{"[", 
            RowBox[{"1", ",", "1"}], "]"}], "]"}], "]"}], "]"}], "-", 
        RowBox[{"40", "*", "peakWidth"}]}], "]"}], ",", 
      RowBox[{"Min", "[", 
       RowBox[{"Abs", "[", 
        RowBox[{"freqPointsSpectrum", "-", 
         RowBox[{
          RowBox[{"freqPointsSpectrum", "[", 
           RowBox[{"[", 
            RowBox[{"cutPositionUpper", ";;", "cutPositionLower"}], "]"}], 
           "]"}], "[", 
          RowBox[{"[", 
           RowBox[{"peaks", "[", 
            RowBox[{"[", 
             RowBox[{"1", ",", "1"}], "]"}], "]"}], "]"}], "]"}], "-", 
         RowBox[{"40", "*", "peakWidth"}]}], "]"}], "]"}]}], "]"}], "[", 
    RowBox[{"[", 
     RowBox[{"1", ",", "1"}], "]"}], "]"}]}], ";"}], "\[IndentingNewLine]", 
 RowBox[{
  RowBox[{"cutPositionLower2", "=", 
   RowBox[{
    RowBox[{"Position", "[", 
     RowBox[{
      RowBox[{"Abs", "[", 
       RowBox[{"freqPointsSpectrum", "-", 
        RowBox[{
         RowBox[{"freqPointsSpectrum", "[", 
          RowBox[{"[", 
           RowBox[{"cutPositionUpper", ";;", "cutPositionLower"}], "]"}], 
          "]"}], "[", 
         RowBox[{"[", 
          RowBox[{"peaks", "[", 
           RowBox[{"[", 
            RowBox[{
             RowBox[{"-", "1"}], ",", "1"}], "]"}], "]"}], "]"}], "]"}], "+", 
        RowBox[{"40", "*", "peakWidth"}]}], "]"}], ",", 
      RowBox[{"Min", "[", 
       RowBox[{"Abs", "[", 
        RowBox[{"freqPointsSpectrum", "-", 
         RowBox[{
          RowBox[{"freqPointsSpectrum", "[", 
           RowBox[{"[", 
            RowBox[{"cutPositionUpper", ";;", "cutPositionLower"}], "]"}], 
           "]"}], "[", 
          RowBox[{"[", 
           RowBox[{"peaks", "[", 
            RowBox[{"[", 
             RowBox[{
              RowBox[{"-", "1"}], ",", "1"}], "]"}], "]"}], "]"}], "]"}], "+", 
         RowBox[{"40", "*", "peakWidth"}]}], "]"}], "]"}]}], "]"}], "[", 
    RowBox[{"[", 
     RowBox[{"1", ",", "1"}], "]"}], "]"}]}], ";"}]}], "Input",
 CellChangeTimes->{{3.8538217688390083`*^9, 3.8538217878780823`*^9}, {
  3.8538218289034853`*^9, 3.8538219638765087`*^9}, {3.853821994611517*^9, 
  3.853822012183832*^9}, {3.8538227668902197`*^9, 3.853822784312174*^9}, {
  3.853822830970632*^9, 3.8538228921068087`*^9}, {3.85382340658526*^9, 
  3.853823454425701*^9}, {3.853823500560841*^9, 3.8538235120298767`*^9}, {
  3.853823567937476*^9, 3.85382361391787*^9}, {3.853823721201703*^9, 
  3.8538237572258863`*^9}, {3.8538238047852087`*^9, 3.853823864991542*^9}, {
  3.853825216800531*^9, 3.8538252711849623`*^9}, {3.853825303559635*^9, 
  3.853825314527116*^9}},
 CellLabel->
  "In[225]:=",ExpressionUUID->"d4bde491-2e17-4a74-946e-838af17daf9c"],

Cell[BoxData[{
 RowBox[{
  RowBox[{"fittingFunction", "=", "0"}], ";"}], "\[IndentingNewLine]", 
 RowBox[{
  RowBox[{"Do", "[", "\[IndentingNewLine]", 
   RowBox[{
    RowBox[{
     RowBox[{"fittingFunction", "+=", 
      RowBox[{"lorentzian", "[", 
       RowBox[{
        RowBox[{"Subscript", "[", 
         RowBox[{"a", ",", "i"}], "]"}], ",", 
        RowBox[{"Subscript", "[", 
         RowBox[{"b", ",", "i"}], "]"}], ",", 
        RowBox[{"Subscript", "[", 
         RowBox[{"c", ",", "i"}], "]"}], ",", "chemShift"}], "]"}]}], ";"}], 
    "\[IndentingNewLine]", ",", 
    RowBox[{"{", 
     RowBox[{"i", ",", "1", ",", 
      RowBox[{"Length", "[", "peaks", "]"}]}], "}"}]}], "]"}], 
  ";"}], "\[IndentingNewLine]", 
 RowBox[{
  RowBox[{"(*", "fittingFunction", "*)"}]}]}], "Input",
 CellChangeTimes->{{3.852014169106142*^9, 3.852014199487361*^9}, {
  3.8520157133501997`*^9, 3.85201574928726*^9}, {3.85201579085499*^9, 
  3.8520159034471483`*^9}, {3.852016077609585*^9, 3.852016094376737*^9}, {
  3.852021110097455*^9, 3.852021119824815*^9}, {3.853402954228441*^9, 
  3.853402957631424*^9}},
 CellLabel->
  "In[228]:=",ExpressionUUID->"c4afd4cf-f3a5-4821-a847-531eb8ce5e8f"],

Cell[BoxData[{
 RowBox[{
  RowBox[{"fittingParameters", "=", 
   RowBox[{"{", "}"}]}], ";"}], "\[IndentingNewLine]", 
 RowBox[{"Do", "[", 
  RowBox[{
   RowBox[{
    RowBox[{"fittingParameters", "=", 
     RowBox[{"Join", "[", 
      RowBox[{"fittingParameters", ",", 
       RowBox[{"{", 
        RowBox[{"{", 
         RowBox[{
          RowBox[{"Subscript", "[", 
           RowBox[{"a", ",", "i"}], "]"}], ",", 
          RowBox[{"Pi", "*", 
           RowBox[{"peaks", "[", 
            RowBox[{"[", 
             RowBox[{"i", ",", "2"}], "]"}], "]"}], "*", 
           RowBox[{"peakWidth", "/", "2"}]}]}], "}"}], "}"}]}], "]"}]}], ";", 
    "\[IndentingNewLine]", 
    RowBox[{"fittingParameters", "=", 
     RowBox[{"Join", "[", 
      RowBox[{"fittingParameters", ",", 
       RowBox[{"{", 
        RowBox[{"{", 
         RowBox[{
          RowBox[{"Subscript", "[", 
           RowBox[{"b", ",", "i"}], "]"}], ",", "peakWidth"}], "}"}], "}"}]}],
       "]"}]}], ";", "\[IndentingNewLine]", 
    RowBox[{"fittingParameters", "=", 
     RowBox[{"Join", "[", 
      RowBox[{"fittingParameters", ",", 
       RowBox[{"{", 
        RowBox[{"{", 
         RowBox[{
          RowBox[{"Subscript", "[", 
           RowBox[{"c", ",", "i"}], "]"}], ",", 
          RowBox[{
           RowBox[{"freqPointsSpectrum", "[", 
            RowBox[{"[", 
             RowBox[{"cutPositionUpper", ";;", "cutPositionLower"}], "]"}], 
            "]"}], "[", 
           RowBox[{"[", 
            RowBox[{"peaks", "[", 
             RowBox[{"[", 
              RowBox[{"i", ",", "1"}], "]"}], "]"}], "]"}], "]"}]}], "}"}], 
        "}"}]}], "]"}]}], ";"}], "\[IndentingNewLine]", ",", 
   RowBox[{"{", 
    RowBox[{"i", ",", "1", ",", 
     RowBox[{"Length", "[", "peaks", "]"}]}], "}"}]}], 
  "]"}], "\[IndentingNewLine]", 
 RowBox[{
  RowBox[{"(*", "fittingParameters", "*)"}]}]}], "Input",
 CellChangeTimes->{{3.852016555306745*^9, 3.852016681404608*^9}, {
  3.8520167385877934`*^9, 3.852016754524008*^9}, {3.852018701414282*^9, 
  3.852018703110112*^9}, {3.8520188219600143`*^9, 3.852018958039632*^9}, {
  3.852019425867914*^9, 3.85201944068193*^9}, {3.8520195982196217`*^9, 
  3.852019613482397*^9}, {3.8520196966199703`*^9, 3.852019733290927*^9}, {
  3.852020954388047*^9, 3.852020964080537*^9}, {3.8520219222780123`*^9, 
  3.8520219453494368`*^9}, {3.8534029449030943`*^9, 3.853402948771557*^9}, {
  3.853826324713825*^9, 3.853826338759445*^9}},
 CellLabel->
  "In[230]:=",ExpressionUUID->"91cdf0af-9966-4653-a7b0-350a86615961"],

Cell[BoxData[
 RowBox[{"fittedFunction", "=", 
  RowBox[{"Normal", "[", 
   RowBox[{"NonlinearModelFit", "[", 
    RowBox[{
     RowBox[{"Transpose", "[", 
      RowBox[{"{", 
       RowBox[{
        RowBox[{"freqPointsSpectrum", "[", 
         RowBox[{"[", 
          RowBox[{"cutPositionUpper2", ";;", "cutPositionLower2"}], "]"}], 
         "]"}], ",", 
        RowBox[{"Re", "[", 
         RowBox[{"spectrum", "[", 
          RowBox[{"[", 
           RowBox[{"cutPositionUpper2", ";;", "cutPositionLower2"}], "]"}], 
          "]"}], "]"}]}], "}"}], "]"}], ",", "fittingFunction", ",", 
     "fittingParameters", ",", "chemShift"}], "]"}], "]"}]}]], "Input",
 CellChangeTimes->{{3.8520214639877167`*^9, 3.852021487682519*^9}, 
   3.85202197062917*^9, {3.853825350512045*^9, 3.853825357055677*^9}},
 CellLabel->
  "In[232]:=",ExpressionUUID->"e874c583-bc05-4859-b767-466e9bfeccd4"],

Cell[BoxData[
 RowBox[{"Show", "[", 
  RowBox[{
   RowBox[{"ListPlot", "[", 
    RowBox[{
     RowBox[{"Transpose", "[", 
      RowBox[{"{", 
       RowBox[{
        RowBox[{"freqPointsSpectrum", "[", 
         RowBox[{"[", 
          RowBox[{"cutPositionUpper2", ";;", "cutPositionLower2"}], "]"}], 
         "]"}], ",", 
        RowBox[{"Re", "[", 
         RowBox[{"spectrum", "[", 
          RowBox[{"[", 
           RowBox[{"cutPositionUpper2", ";;", "cutPositionLower2"}], "]"}], 
          "]"}], "]"}]}], "}"}], "]"}], ",", 
     RowBox[{"PlotRange", "\[Rule]", 
      RowBox[{"{", 
       RowBox[{
        RowBox[{"{", 
         RowBox[{
          RowBox[{"freqPointsSpectrum", "[", 
           RowBox[{"[", "cutPositionLower2", "]"}], "]"}], ",", 
          RowBox[{"freqPointsSpectrum", "[", 
           RowBox[{"[", "cutPositionUpper2", "]"}], "]"}]}], "}"}], ",", 
        "Full"}], "}"}]}], ",", 
     RowBox[{"AxesLabel", "->", 
      RowBox[{"{", 
       RowBox[{"\"\<Chemical shift / ppm\>\"", ",", "\"\<arb.\>\""}], "}"}]}],
      ",", 
     RowBox[{"ScalingFunctions", "\[Rule]", 
      RowBox[{"{", 
       RowBox[{"\"\<Reverse\>\"", ",", "Automatic"}], "}"}]}], ",", 
     RowBox[{"PlotStyle", "\[Rule]", 
      RowBox[{"Directive", "[", 
       RowBox[{
        RowBox[{"colors", "[", 
         RowBox[{"[", "4", "]"}], "]"}], ",", 
        RowBox[{"PointSize", "[", "Medium", "]"}]}], "]"}]}]}], "]"}], ",", 
   RowBox[{"Plot", "[", 
    RowBox[{"fittedFunction", ",", 
     RowBox[{"{", 
      RowBox[{"chemShift", ",", 
       RowBox[{"freqPointsSpectrum", "[", 
        RowBox[{"[", "cutPositionLower2", "]"}], "]"}], ",", 
       RowBox[{"freqPointsSpectrum", "[", 
        RowBox[{"[", "cutPositionUpper2", "]"}], "]"}]}], "}"}], ",", 
     RowBox[{"PlotRange", "\[Rule]", 
      RowBox[{"{", 
       RowBox[{
        RowBox[{"{", 
         RowBox[{
          RowBox[{"freqPointsSpectrum", "[", 
           RowBox[{"[", "cutPositionLower2", "]"}], "]"}], ",", 
          RowBox[{"freqPointsSpectrum", "[", 
           RowBox[{"[", "cutPositionUpper2", "]"}], "]"}]}], "}"}], ",", 
        "Full"}], "}"}]}], ",", 
     RowBox[{"AxesLabel", "->", 
      RowBox[{"{", 
       RowBox[{"\"\<Chemical shift / ppm\>\"", ",", "\"\<arb.\>\""}], "}"}]}],
      ",", 
     RowBox[{"ScalingFunctions", "\[Rule]", 
      RowBox[{"{", 
       RowBox[{"\"\<Reverse\>\"", ",", "Automatic"}], "}"}]}], ",", 
     RowBox[{"PlotStyle", "\[Rule]", 
      RowBox[{"colors", "[", 
       RowBox[{"[", "2", "]"}], "]"}]}]}], "]"}]}], "]"}]], "Input",
 CellChangeTimes->{{3.852021517253154*^9, 3.852021517881731*^9}, {
   3.8520220877674217`*^9, 3.852022098966791*^9}, {3.853825379408955*^9, 
   3.853825416112754*^9}, 3.857207989237693*^9, 3.857208021334908*^9, {
   3.857209832805998*^9, 3.857209836313876*^9}},
 CellLabel->
  "In[233]:=",ExpressionUUID->"c047202a-81ea-4864-91ad-6e7163dbf5d2"],

Cell[BoxData[
 RowBox[{"Integrate", "[", 
  RowBox[{"fittedFunction", ",", 
   RowBox[{"{", 
    RowBox[{"chemShift", ",", 
     RowBox[{"-", "Infinity"}], ",", "Infinity"}], "}"}]}], "]"}]], "Input",
 CellChangeTimes->{{3.8520215353631763`*^9, 3.852021538228726*^9}},
 CellLabel->
  "In[234]:=",ExpressionUUID->"8548600b-16f4-4a00-99df-3b0394677ef5"],

Cell[BoxData[
 RowBox[{"integrateTrapezoidalRule", "[", 
  RowBox[{
   RowBox[{
    RowBox[{"Re", "[", "spectrum", "]"}], "[", 
    RowBox[{"[", 
     RowBox[{"cutPositionUpper2", ";;", "cutPositionLower2"}], "]"}], "]"}], 
   ",", "dFH"}], "]"}]], "Input",
 CellChangeTimes->{{3.853481584444889*^9, 3.853481611991721*^9}, {
  3.8534818132038918`*^9, 3.853481859833296*^9}, {3.853825430629212*^9, 
  3.853825432640126*^9}},
 CellLabel->
  "In[235]:=",ExpressionUUID->"cf8b9b85-798f-4d3d-92f2-b872247853bf"]
}, Open  ]],

Cell[CellGroupData[{

Cell[TextData[{
 Cell[BoxData[
  FormBox["OH", TraditionalForm]],ExpressionUUID->
  "cd624b03-e840-425c-a5cb-a517bda7b42d"],
 " peaks"
}], "Subsubsection",
 CellChangeTimes->{{3.853817189610999*^9, 3.853817198816497*^9}, {
  3.853817245112666*^9, 
  3.853817286706308*^9}},ExpressionUUID->"9fa520a1-a92a-4ea0-9954-\
82e0e70a2258"],

Cell[BoxData[
 RowBox[{"ListLinePlot", "[", 
  RowBox[{
   RowBox[{"Transpose", "[", 
    RowBox[{"{", 
     RowBox[{"freqPointsSpectrum", ",", 
      RowBox[{"Re", "[", "spectrum", "]"}]}], "}"}], "]"}], ",", 
   RowBox[{"PlotRange", "\[Rule]", 
    RowBox[{"{", 
     RowBox[{
      RowBox[{"{", 
       RowBox[{"3.41", ",", "3.43"}], "}"}], ",", "Full"}], "}"}]}], ",", 
   RowBox[{"PlotStyle", "\[Rule]", 
    RowBox[{"colors", "[", 
     RowBox[{"[", "4", "]"}], "]"}]}], ",", 
   RowBox[{"AxesLabel", "->", 
    RowBox[{"{", 
     RowBox[{"\"\<Chemical shift / ppm\>\"", ",", "\"\<arb.\>\""}], "}"}]}], 
   ",", 
   RowBox[{"ScalingFunctions", "\[Rule]", 
    RowBox[{"{", 
     RowBox[{"\"\<Reverse\>\"", ",", "Automatic"}], "}"}]}]}], "]"}]], "Input",
 CellChangeTimes->{{3.8511636445244513`*^9, 3.8511636579019127`*^9}, 
   3.857207780220893*^9, 3.857209777356881*^9},
 CellLabel->
  "In[236]:=",ExpressionUUID->"c1ee2606-cc5d-4083-91a8-247cdefc50d3"],

Cell[BoxData[{
 RowBox[{
  RowBox[{"cutPositionUpper", "=", 
   RowBox[{
    RowBox[{"Position", "[", 
     RowBox[{
      RowBox[{"Abs", "[", 
       RowBox[{"freqPointsSpectrum", "-", "3.43"}], "]"}], ",", 
      RowBox[{"Min", "[", 
       RowBox[{"Abs", "[", 
        RowBox[{"freqPointsSpectrum", "-", "3.43"}], "]"}], "]"}]}], "]"}], 
    "[", 
    RowBox[{"[", 
     RowBox[{"1", ",", "1"}], "]"}], "]"}]}], ";"}], "\[IndentingNewLine]", 
 RowBox[{
  RowBox[{"cutPositionLower", "=", 
   RowBox[{
    RowBox[{"Position", "[", 
     RowBox[{
      RowBox[{"Abs", "[", 
       RowBox[{"freqPointsSpectrum", "-", "3.41"}], "]"}], ",", 
      RowBox[{"Min", "[", 
       RowBox[{"Abs", "[", 
        RowBox[{"freqPointsSpectrum", "-", "3.41"}], "]"}], "]"}]}], "]"}], 
    "[", 
    RowBox[{"[", 
     RowBox[{"1", ",", "1"}], "]"}], "]"}]}], ";"}]}], "Input",
 CellChangeTimes->{{3.852013093853798*^9, 3.852013173530513*^9}, 
   3.852022259063836*^9, {3.853397357613049*^9, 3.853397368200947*^9}, 
   3.8534029877762537`*^9, {3.8538261579396772`*^9, 3.853826159094557*^9}},
 CellTags->"FindPeaks_templates",
 CellLabel->
  "In[237]:=",ExpressionUUID->"32b2b849-211c-43f2-81e7-95d1179357e0"],

Cell[BoxData[
 RowBox[{
  RowBox[{"peaks", "=", 
   RowBox[{"FindPeaks", "[", 
    RowBox[{"Abs", "[", 
     RowBox[{"Re", "[", 
      RowBox[{"spectrum", "[", 
       RowBox[{"[", 
        RowBox[{"cutPositionUpper", ";;", "cutPositionLower"}], "]"}], "]"}], 
      "]"}], "]"}], "]"}]}], ";"}]], "Input",
 CellLabel->
  "In[239]:=",ExpressionUUID->"93aa9377-3da0-4272-a4fb-b534d70a4758"],

Cell[BoxData[{
 RowBox[{
  RowBox[{"Do", "[", 
   RowBox[{
    RowBox[{
     RowBox[{"peaks", "[", 
      RowBox[{"[", 
       RowBox[{"i", ",", "2"}], "]"}], "]"}], "*=", 
     RowBox[{
      RowBox[{"Sign", "[", 
       RowBox[{"Re", "[", 
        RowBox[{"spectrum", "[", 
         RowBox[{"[", 
          RowBox[{"cutPositionUpper", ";;", "cutPositionLower"}], "]"}], 
         "]"}], "]"}], "]"}], "[", 
      RowBox[{"[", 
       RowBox[{"peaks", "[", 
        RowBox[{"[", 
         RowBox[{"i", ",", "1"}], "]"}], "]"}], "]"}], "]"}]}], ",", 
    RowBox[{"{", 
     RowBox[{"i", ",", "1", ",", 
      RowBox[{"Length", "[", 
       RowBox[{"peaks", "[", 
        RowBox[{"[", 
         RowBox[{";;", ",", "1"}], "]"}], "]"}], "]"}]}], "}"}]}], "]"}], 
  ";"}], "\[IndentingNewLine]", "peaks"}], "Input",
 CellChangeTimes->{{3.8533987191074142`*^9, 3.8533987212189817`*^9}},
 CellLabel->
  "In[240]:=",ExpressionUUID->"2139f2c9-35d5-41f1-bf5c-61f5327ecd37"],

Cell[BoxData[{
 RowBox[{
  RowBox[{"peakWidth", "=", 
   RowBox[{
    RowBox[{"(", 
     RowBox[{
      RowBox[{"(", 
       RowBox[{"1", "/", 
        RowBox[{"(", 
         RowBox[{"Pi", "*", 
          RowBox[{"t2Num", "[", 
           RowBox[{"[", "kHb", "]"}], "]"}]}], ")"}]}], ")"}], "/", 
      RowBox[{"Replace", "[", 
       RowBox[{
        RowBox[{"gammaH", "*", 
         RowBox[{"bDetz", "/", 
          RowBox[{"(", 
           RowBox[{"2", "*", "Pi"}], ")"}]}]}], ",", "numVal", ",", 
        "Infinity"}], "]"}]}], ")"}], "*", 
    RowBox[{"10", "^", "6"}]}]}], ";"}], "\[IndentingNewLine]", 
 RowBox[{
  RowBox[{"cutPositionUpper2", "=", 
   RowBox[{
    RowBox[{"Position", "[", 
     RowBox[{
      RowBox[{"Abs", "[", 
       RowBox[{"freqPointsSpectrum", "-", 
        RowBox[{
         RowBox[{"freqPointsSpectrum", "[", 
          RowBox[{"[", 
           RowBox[{"cutPositionUpper", ";;", "cutPositionLower"}], "]"}], 
          "]"}], "[", 
         RowBox[{"[", 
          RowBox[{"peaks", "[", 
           RowBox[{"[", 
            RowBox[{"1", ",", "1"}], "]"}], "]"}], "]"}], "]"}], "-", 
        RowBox[{"40", "*", "peakWidth"}]}], "]"}], ",", 
      RowBox[{"Min", "[", 
       RowBox[{"Abs", "[", 
        RowBox[{"freqPointsSpectrum", "-", 
         RowBox[{
          RowBox[{"freqPointsSpectrum", "[", 
           RowBox[{"[", 
            RowBox[{"cutPositionUpper", ";;", "cutPositionLower"}], "]"}], 
           "]"}], "[", 
          RowBox[{"[", 
           RowBox[{"peaks", "[", 
            RowBox[{"[", 
             RowBox[{"1", ",", "1"}], "]"}], "]"}], "]"}], "]"}], "-", 
         RowBox[{"40", "*", "peakWidth"}]}], "]"}], "]"}]}], "]"}], "[", 
    RowBox[{"[", 
     RowBox[{"1", ",", "1"}], "]"}], "]"}]}], ";"}], "\[IndentingNewLine]", 
 RowBox[{
  RowBox[{"cutPositionLower2", "=", 
   RowBox[{
    RowBox[{"Position", "[", 
     RowBox[{
      RowBox[{"Abs", "[", 
       RowBox[{"freqPointsSpectrum", "-", 
        RowBox[{
         RowBox[{"freqPointsSpectrum", "[", 
          RowBox[{"[", 
           RowBox[{"cutPositionUpper", ";;", "cutPositionLower"}], "]"}], 
          "]"}], "[", 
         RowBox[{"[", 
          RowBox[{"peaks", "[", 
           RowBox[{"[", 
            RowBox[{
             RowBox[{"-", "1"}], ",", "1"}], "]"}], "]"}], "]"}], "]"}], "+", 
        RowBox[{"40", "*", "peakWidth"}]}], "]"}], ",", 
      RowBox[{"Min", "[", 
       RowBox[{"Abs", "[", 
        RowBox[{"freqPointsSpectrum", "-", 
         RowBox[{
          RowBox[{"freqPointsSpectrum", "[", 
           RowBox[{"[", 
            RowBox[{"cutPositionUpper", ";;", "cutPositionLower"}], "]"}], 
           "]"}], "[", 
          RowBox[{"[", 
           RowBox[{"peaks", "[", 
            RowBox[{"[", 
             RowBox[{
              RowBox[{"-", "1"}], ",", "1"}], "]"}], "]"}], "]"}], "]"}], "+", 
         RowBox[{"40", "*", "peakWidth"}]}], "]"}], "]"}]}], "]"}], "[", 
    RowBox[{"[", 
     RowBox[{"1", ",", "1"}], "]"}], "]"}]}], ";"}]}], "Input",
 CellChangeTimes->{{3.8538217688390083`*^9, 3.8538217878780823`*^9}, {
  3.8538218289034853`*^9, 3.8538219638765087`*^9}, {3.853821994611517*^9, 
  3.853822012183832*^9}, {3.8538227668902197`*^9, 3.853822784312174*^9}, {
  3.853822830970632*^9, 3.8538228921068087`*^9}, {3.85382340658526*^9, 
  3.853823454425701*^9}, {3.853823500560841*^9, 3.8538235120298767`*^9}, {
  3.853823567937476*^9, 3.85382361391787*^9}, {3.853823721201703*^9, 
  3.8538237572258863`*^9}, {3.8538238047852087`*^9, 3.853823864991542*^9}, {
  3.853825216800531*^9, 3.8538252711849623`*^9}, {3.853825303559635*^9, 
  3.853825314527116*^9}},
 CellLabel->
  "In[242]:=",ExpressionUUID->"5476fc86-ac88-4420-bef1-9e8850e14061"],

Cell[BoxData[{
 RowBox[{
  RowBox[{"fittingFunction", "=", "0"}], ";"}], "\[IndentingNewLine]", 
 RowBox[{
  RowBox[{"Do", "[", "\[IndentingNewLine]", 
   RowBox[{
    RowBox[{
     RowBox[{"fittingFunction", "+=", 
      RowBox[{"lorentzian", "[", 
       RowBox[{
        RowBox[{"Subscript", "[", 
         RowBox[{"a", ",", "i"}], "]"}], ",", 
        RowBox[{"Subscript", "[", 
         RowBox[{"b", ",", "i"}], "]"}], ",", 
        RowBox[{"Subscript", "[", 
         RowBox[{"c", ",", "i"}], "]"}], ",", "chemShift"}], "]"}]}], ";"}], 
    "\[IndentingNewLine]", ",", 
    RowBox[{"{", 
     RowBox[{"i", ",", "1", ",", 
      RowBox[{"Length", "[", "peaks", "]"}]}], "}"}]}], "]"}], 
  ";"}], "\[IndentingNewLine]", 
 RowBox[{
  RowBox[{"(*", "fittingFunction", "*)"}]}]}], "Input",
 CellChangeTimes->{{3.852014169106142*^9, 3.852014199487361*^9}, {
  3.8520157133501997`*^9, 3.85201574928726*^9}, {3.85201579085499*^9, 
  3.8520159034471483`*^9}, {3.852016077609585*^9, 3.852016094376737*^9}, {
  3.852021110097455*^9, 3.852021119824815*^9}, {3.853403003183838*^9, 
  3.853403006004204*^9}},
 CellLabel->
  "In[245]:=",ExpressionUUID->"828f6745-d606-455d-a77e-6a192a9009d4"],

Cell[BoxData[{
 RowBox[{
  RowBox[{"fittingParameters", "=", 
   RowBox[{"{", "}"}]}], ";"}], "\[IndentingNewLine]", 
 RowBox[{"Do", "[", 
  RowBox[{
   RowBox[{
    RowBox[{"fittingParameters", "=", 
     RowBox[{"Join", "[", 
      RowBox[{"fittingParameters", ",", 
       RowBox[{"{", 
        RowBox[{"{", 
         RowBox[{
          RowBox[{"Subscript", "[", 
           RowBox[{"a", ",", "i"}], "]"}], ",", 
          RowBox[{"Pi", "*", 
           RowBox[{"peaks", "[", 
            RowBox[{"[", 
             RowBox[{"i", ",", "2"}], "]"}], "]"}], "*", 
           RowBox[{"peakWidth", "/", "2"}]}]}], "}"}], "}"}]}], "]"}]}], ";", 
    "\[IndentingNewLine]", 
    RowBox[{"fittingParameters", "=", 
     RowBox[{"Join", "[", 
      RowBox[{"fittingParameters", ",", 
       RowBox[{"{", 
        RowBox[{"{", 
         RowBox[{
          RowBox[{"Subscript", "[", 
           RowBox[{"b", ",", "i"}], "]"}], ",", "peakWidth"}], "}"}], "}"}]}],
       "]"}]}], ";", "\[IndentingNewLine]", 
    RowBox[{"fittingParameters", "=", 
     RowBox[{"Join", "[", 
      RowBox[{"fittingParameters", ",", 
       RowBox[{"{", 
        RowBox[{"{", 
         RowBox[{
          RowBox[{"Subscript", "[", 
           RowBox[{"c", ",", "i"}], "]"}], ",", 
          RowBox[{
           RowBox[{"freqPointsSpectrum", "[", 
            RowBox[{"[", 
             RowBox[{"cutPositionUpper", ";;", "cutPositionLower"}], "]"}], 
            "]"}], "[", 
           RowBox[{"[", 
            RowBox[{"peaks", "[", 
             RowBox[{"[", 
              RowBox[{"i", ",", "1"}], "]"}], "]"}], "]"}], "]"}]}], "}"}], 
        "}"}]}], "]"}]}], ";"}], "\[IndentingNewLine]", ",", 
   RowBox[{"{", 
    RowBox[{"i", ",", "1", ",", 
     RowBox[{"Length", "[", "peaks", "]"}]}], "}"}]}], 
  "]"}], "\[IndentingNewLine]", 
 RowBox[{
  RowBox[{"(*", "fittingParameters", "*)"}]}]}], "Input",
 CellChangeTimes->{{3.852016555306745*^9, 3.852016681404608*^9}, {
  3.8520167385877934`*^9, 3.852016754524008*^9}, {3.852018701414282*^9, 
  3.852018703110112*^9}, {3.8520188219600143`*^9, 3.852018958039632*^9}, {
  3.852019425867914*^9, 3.85201944068193*^9}, {3.8520195982196217`*^9, 
  3.852019613482397*^9}, {3.8520196966199703`*^9, 3.852019733290927*^9}, {
  3.852020954388047*^9, 3.852020964080537*^9}, {3.852022279799123*^9, 
  3.852022294966769*^9}, {3.853403010576592*^9, 3.853403012803052*^9}, {
  3.853826265990506*^9, 3.853826279124189*^9}},
 CellLabel->
  "In[247]:=",ExpressionUUID->"823aa321-e4f3-4726-84f2-84482f3176d3"],

Cell[BoxData[
 RowBox[{"fittedFunction", "=", 
  RowBox[{"Normal", "[", 
   RowBox[{"NonlinearModelFit", "[", 
    RowBox[{
     RowBox[{"Transpose", "[", 
      RowBox[{"{", 
       RowBox[{
        RowBox[{"freqPointsSpectrum", "[", 
         RowBox[{"[", 
          RowBox[{"cutPositionUpper2", ";;", "cutPositionLower2"}], "]"}], 
         "]"}], ",", 
        RowBox[{"Re", "[", 
         RowBox[{"spectrum", "[", 
          RowBox[{"[", 
           RowBox[{"cutPositionUpper2", ";;", "cutPositionLower2"}], "]"}], 
          "]"}], "]"}]}], "}"}], "]"}], ",", "fittingFunction", ",", 
     "fittingParameters", ",", "chemShift"}], "]"}], "]"}]}]], "Input",
 CellChangeTimes->{{3.8520214639877167`*^9, 3.852021487682519*^9}, 
   3.85202197062917*^9, {3.853825350512045*^9, 3.853825357055677*^9}},
 CellLabel->
  "In[249]:=",ExpressionUUID->"9bf88376-e07e-4b04-adda-dead65c7ad20"],

Cell[BoxData[
 RowBox[{"Show", "[", 
  RowBox[{
   RowBox[{"ListPlot", "[", 
    RowBox[{
     RowBox[{"Transpose", "[", 
      RowBox[{"{", 
       RowBox[{
        RowBox[{"freqPointsSpectrum", "[", 
         RowBox[{"[", 
          RowBox[{"cutPositionUpper2", ";;", "cutPositionLower2"}], "]"}], 
         "]"}], ",", 
        RowBox[{"Re", "[", 
         RowBox[{"spectrum", "[", 
          RowBox[{"[", 
           RowBox[{"cutPositionUpper2", ";;", "cutPositionLower2"}], "]"}], 
          "]"}], "]"}]}], "}"}], "]"}], ",", 
     RowBox[{"PlotRange", "\[Rule]", 
      RowBox[{"{", 
       RowBox[{
        RowBox[{"{", 
         RowBox[{
          RowBox[{"freqPointsSpectrum", "[", 
           RowBox[{"[", "cutPositionLower2", "]"}], "]"}], ",", 
          RowBox[{"freqPointsSpectrum", "[", 
           RowBox[{"[", "cutPositionUpper2", "]"}], "]"}]}], "}"}], ",", 
        "Full"}], "}"}]}], ",", 
     RowBox[{"AxesLabel", "->", 
      RowBox[{"{", 
       RowBox[{"\"\<Chemical shift / ppm\>\"", ",", "\"\<arb.\>\""}], "}"}]}],
      ",", 
     RowBox[{"ScalingFunctions", "\[Rule]", 
      RowBox[{"{", 
       RowBox[{"\"\<Reverse\>\"", ",", "Automatic"}], "}"}]}], ",", 
     RowBox[{"PlotStyle", "\[Rule]", 
      RowBox[{"Directive", "[", 
       RowBox[{
        RowBox[{"colors", "[", 
         RowBox[{"[", "4", "]"}], "]"}], ",", 
        RowBox[{"PointSize", "[", "Medium", "]"}]}], "]"}]}]}], "]"}], ",", 
   RowBox[{"Plot", "[", 
    RowBox[{"fittedFunction", ",", 
     RowBox[{"{", 
      RowBox[{"chemShift", ",", 
       RowBox[{"freqPointsSpectrum", "[", 
        RowBox[{"[", "cutPositionLower2", "]"}], "]"}], ",", 
       RowBox[{"freqPointsSpectrum", "[", 
        RowBox[{"[", "cutPositionUpper2", "]"}], "]"}]}], "}"}], ",", 
     RowBox[{"PlotRange", "\[Rule]", 
      RowBox[{"{", 
       RowBox[{
        RowBox[{"{", 
         RowBox[{
          RowBox[{"freqPointsSpectrum", "[", 
           RowBox[{"[", "cutPositionLower2", "]"}], "]"}], ",", 
          RowBox[{"freqPointsSpectrum", "[", 
           RowBox[{"[", "cutPositionUpper2", "]"}], "]"}]}], "}"}], ",", 
        "Full"}], "}"}]}], ",", 
     RowBox[{"AxesLabel", "->", 
      RowBox[{"{", 
       RowBox[{"\"\<Chemical shift / ppm\>\"", ",", "\"\<arb.\>\""}], "}"}]}],
      ",", 
     RowBox[{"ScalingFunctions", "\[Rule]", 
      RowBox[{"{", 
       RowBox[{"\"\<Reverse\>\"", ",", "Automatic"}], "}"}]}], ",", 
     RowBox[{"PlotStyle", "\[Rule]", 
      RowBox[{"colors", "[", 
       RowBox[{"[", "2", "]"}], "]"}]}]}], "]"}]}], "]"}]], "Input",
 CellChangeTimes->{{3.852021517253154*^9, 3.852021517881731*^9}, {
   3.8520220877674217`*^9, 3.852022098966791*^9}, {3.853825379408955*^9, 
   3.853825416112754*^9}, 3.8572079773522463`*^9, 3.857208013335637*^9, {
   3.857209820652382*^9, 3.857209824052968*^9}},
 CellLabel->
  "In[250]:=",ExpressionUUID->"a5b94f2d-da8e-421e-85bf-1e766425a1a2"],

Cell[BoxData[
 RowBox[{"Integrate", "[", 
  RowBox[{"fittedFunction", ",", 
   RowBox[{"{", 
    RowBox[{"chemShift", ",", 
     RowBox[{"-", "Infinity"}], ",", "Infinity"}], "}"}]}], "]"}]], "Input",
 CellChangeTimes->{{3.8520215353631763`*^9, 3.852021538228726*^9}},
 CellLabel->
  "In[251]:=",ExpressionUUID->"39dc5e3c-162f-41ff-baf0-4cab8938d9cf"],

Cell[BoxData[
 RowBox[{"integrateTrapezoidalRule", "[", 
  RowBox[{
   RowBox[{
    RowBox[{"Re", "[", "spectrum", "]"}], "[", 
    RowBox[{"[", 
     RowBox[{"cutPositionUpper2", ";;", "cutPositionLower2"}], "]"}], "]"}], 
   ",", "dFH"}], "]"}]], "Input",
 CellChangeTimes->{{3.853481584444889*^9, 3.853481611991721*^9}, {
  3.8534818132038918`*^9, 3.853481859833296*^9}, {3.853826433973632*^9, 
  3.853826436887434*^9}},
 CellLabel->
  "In[252]:=",ExpressionUUID->"92ffe1f5-f90a-4adf-967e-233da5508d1a"]
}, Open  ]],

Cell[CellGroupData[{

Cell[TextData[{
 Cell[BoxData[
  FormBox[
   SubscriptBox["H", "a"], TraditionalForm]],
  FormatType->TraditionalForm,ExpressionUUID->
  "3e72bc5f-4ea4-4feb-972f-be2b1d40f8ae"],
 " peaks"
}], "Subsubsection",
 CellChangeTimes->{{3.853817189610999*^9, 3.853817198816497*^9}, {
  3.853817245112666*^9, 3.853817255204018*^9}, {3.853817303847777*^9, 
  3.853817303847891*^9}},ExpressionUUID->"5faa354b-2703-4a77-9a9e-\
2aca7dfc2678"],

Cell[BoxData[
 RowBox[{"ListLinePlot", "[", 
  RowBox[{
   RowBox[{"Transpose", "[", 
    RowBox[{"{", 
     RowBox[{"freqPointsSpectrum", ",", 
      RowBox[{"Re", "[", "spectrum", "]"}]}], "}"}], "]"}], ",", 
   RowBox[{"PlotRange", "\[Rule]", 
    RowBox[{"{", 
     RowBox[{
      RowBox[{"{", 
       RowBox[{"1.36", ",", "1.4"}], "}"}], ",", "Full"}], "}"}]}], ",", 
   RowBox[{"PlotStyle", "\[Rule]", 
    RowBox[{"colors", "[", 
     RowBox[{"[", "4", "]"}], "]"}]}], ",", 
   RowBox[{"AxesLabel", "->", 
    RowBox[{"{", 
     RowBox[{"\"\<Chemical shift / ppm\>\"", ",", "\"\<arb.\>\""}], "}"}]}], 
   ",", 
   RowBox[{"ScalingFunctions", "\[Rule]", 
    RowBox[{"{", 
     RowBox[{"\"\<Reverse\>\"", ",", "Automatic"}], "}"}]}]}], "]"}]], "Input",
 CellChangeTimes->{{3.85116370898549*^9, 3.851163716432963*^9}, 
   3.857207795843463*^9, 3.857209786253236*^9},
 CellLabel->
  "In[253]:=",ExpressionUUID->"4e47620b-474d-4cfe-a310-10bebe0ccfda"],

Cell[BoxData[{
 RowBox[{
  RowBox[{"cutPositionUpper", "=", 
   RowBox[{
    RowBox[{"Position", "[", 
     RowBox[{
      RowBox[{"Abs", "[", 
       RowBox[{"freqPointsSpectrum", "-", "1.40"}], "]"}], ",", 
      RowBox[{"Min", "[", 
       RowBox[{"Abs", "[", 
        RowBox[{"freqPointsSpectrum", "-", "1.40"}], "]"}], "]"}]}], "]"}], 
    "[", 
    RowBox[{"[", 
     RowBox[{"1", ",", "1"}], "]"}], "]"}]}], ";"}], "\[IndentingNewLine]", 
 RowBox[{
  RowBox[{"cutPositionLower", "=", 
   RowBox[{
    RowBox[{"Position", "[", 
     RowBox[{
      RowBox[{"Abs", "[", 
       RowBox[{"freqPointsSpectrum", "-", "1.36"}], "]"}], ",", 
      RowBox[{"Min", "[", 
       RowBox[{"Abs", "[", 
        RowBox[{"freqPointsSpectrum", "-", "1.36"}], "]"}], "]"}]}], "]"}], 
    "[", 
    RowBox[{"[", 
     RowBox[{"1", ",", "1"}], "]"}], "]"}]}], ";"}]}], "Input",
 CellChangeTimes->{{3.852013093853798*^9, 3.852013173530513*^9}, {
   3.853397444428808*^9, 3.853397448920972*^9}, 3.853403026275947*^9, {
   3.8538265291890297`*^9, 3.853826529812441*^9}},
 CellTags->"FindPeaks_templates",
 CellLabel->
  "In[254]:=",ExpressionUUID->"d3338458-f262-4fa1-808a-2d13d96fc32d"],

Cell[BoxData[
 RowBox[{
  RowBox[{"peaks", "=", 
   RowBox[{"FindPeaks", "[", 
    RowBox[{"Abs", "[", 
     RowBox[{"Re", "[", 
      RowBox[{"spectrum", "[", 
       RowBox[{"[", 
        RowBox[{"cutPositionUpper", ";;", "cutPositionLower"}], "]"}], "]"}], 
      "]"}], "]"}], "]"}]}], ";"}]], "Input",
 CellLabel->
  "In[256]:=",ExpressionUUID->"935af638-ef96-458b-a3dd-b254e9383f27"],

Cell[BoxData[{
 RowBox[{
  RowBox[{"Do", "[", 
   RowBox[{
    RowBox[{
     RowBox[{"peaks", "[", 
      RowBox[{"[", 
       RowBox[{"i", ",", "2"}], "]"}], "]"}], "*=", 
     RowBox[{
      RowBox[{"Sign", "[", 
       RowBox[{"Re", "[", 
        RowBox[{"spectrum", "[", 
         RowBox[{"[", 
          RowBox[{"cutPositionUpper", ";;", "cutPositionLower"}], "]"}], 
         "]"}], "]"}], "]"}], "[", 
      RowBox[{"[", 
       RowBox[{"peaks", "[", 
        RowBox[{"[", 
         RowBox[{"i", ",", "1"}], "]"}], "]"}], "]"}], "]"}]}], ",", 
    RowBox[{"{", 
     RowBox[{"i", ",", "1", ",", 
      RowBox[{"Length", "[", 
       RowBox[{"peaks", "[", 
        RowBox[{"[", 
         RowBox[{";;", ",", "1"}], "]"}], "]"}], "]"}]}], "}"}]}], "]"}], 
  ";"}], "\[IndentingNewLine]", "peaks"}], "Input",
 CellChangeTimes->{{3.8533987544196377`*^9, 3.8533987570426493`*^9}},
 CellLabel->
  "In[257]:=",ExpressionUUID->"4c499bc4-f179-45c0-9402-6179d57afa1a"],

Cell[BoxData[{
 RowBox[{
  RowBox[{"peakWidth", "=", 
   RowBox[{
    RowBox[{"(", 
     RowBox[{
      RowBox[{"(", 
       RowBox[{"1", "/", 
        RowBox[{"(", 
         RowBox[{"Pi", "*", 
          RowBox[{"t2Num", "[", 
           RowBox[{"[", "kHb", "]"}], "]"}]}], ")"}]}], ")"}], "/", 
      RowBox[{"Replace", "[", 
       RowBox[{
        RowBox[{"gammaH", "*", 
         RowBox[{"bDetz", "/", 
          RowBox[{"(", 
           RowBox[{"2", "*", "Pi"}], ")"}]}]}], ",", "numVal", ",", 
        "Infinity"}], "]"}]}], ")"}], "*", 
    RowBox[{"10", "^", "6"}]}]}], ";"}], "\[IndentingNewLine]", 
 RowBox[{
  RowBox[{"cutPositionUpper2", "=", 
   RowBox[{
    RowBox[{"Position", "[", 
     RowBox[{
      RowBox[{"Abs", "[", 
       RowBox[{"freqPointsSpectrum", "-", 
        RowBox[{
         RowBox[{"freqPointsSpectrum", "[", 
          RowBox[{"[", 
           RowBox[{"cutPositionUpper", ";;", "cutPositionLower"}], "]"}], 
          "]"}], "[", 
         RowBox[{"[", 
          RowBox[{"peaks", "[", 
           RowBox[{"[", 
            RowBox[{"1", ",", "1"}], "]"}], "]"}], "]"}], "]"}], "-", 
        RowBox[{"40", "*", "peakWidth"}]}], "]"}], ",", 
      RowBox[{"Min", "[", 
       RowBox[{"Abs", "[", 
        RowBox[{"freqPointsSpectrum", "-", 
         RowBox[{
          RowBox[{"freqPointsSpectrum", "[", 
           RowBox[{"[", 
            RowBox[{"cutPositionUpper", ";;", "cutPositionLower"}], "]"}], 
           "]"}], "[", 
          RowBox[{"[", 
           RowBox[{"peaks", "[", 
            RowBox[{"[", 
             RowBox[{"1", ",", "1"}], "]"}], "]"}], "]"}], "]"}], "-", 
         RowBox[{"40", "*", "peakWidth"}]}], "]"}], "]"}]}], "]"}], "[", 
    RowBox[{"[", 
     RowBox[{"1", ",", "1"}], "]"}], "]"}]}], ";"}], "\[IndentingNewLine]", 
 RowBox[{
  RowBox[{"cutPositionLower2", "=", 
   RowBox[{
    RowBox[{"Position", "[", 
     RowBox[{
      RowBox[{"Abs", "[", 
       RowBox[{"freqPointsSpectrum", "-", 
        RowBox[{
         RowBox[{"freqPointsSpectrum", "[", 
          RowBox[{"[", 
           RowBox[{"cutPositionUpper", ";;", "cutPositionLower"}], "]"}], 
          "]"}], "[", 
         RowBox[{"[", 
          RowBox[{"peaks", "[", 
           RowBox[{"[", 
            RowBox[{
             RowBox[{"-", "1"}], ",", "1"}], "]"}], "]"}], "]"}], "]"}], "+", 
        RowBox[{"40", "*", "peakWidth"}]}], "]"}], ",", 
      RowBox[{"Min", "[", 
       RowBox[{"Abs", "[", 
        RowBox[{"freqPointsSpectrum", "-", 
         RowBox[{
          RowBox[{"freqPointsSpectrum", "[", 
           RowBox[{"[", 
            RowBox[{"cutPositionUpper", ";;", "cutPositionLower"}], "]"}], 
           "]"}], "[", 
          RowBox[{"[", 
           RowBox[{"peaks", "[", 
            RowBox[{"[", 
             RowBox[{
              RowBox[{"-", "1"}], ",", "1"}], "]"}], "]"}], "]"}], "]"}], "+", 
         RowBox[{"40", "*", "peakWidth"}]}], "]"}], "]"}]}], "]"}], "[", 
    RowBox[{"[", 
     RowBox[{"1", ",", "1"}], "]"}], "]"}]}], ";"}]}], "Input",
 CellChangeTimes->{{3.8538217688390083`*^9, 3.8538217878780823`*^9}, {
  3.8538218289034853`*^9, 3.8538219638765087`*^9}, {3.853821994611517*^9, 
  3.853822012183832*^9}, {3.8538227668902197`*^9, 3.853822784312174*^9}, {
  3.853822830970632*^9, 3.8538228921068087`*^9}, {3.85382340658526*^9, 
  3.853823454425701*^9}, {3.853823500560841*^9, 3.8538235120298767`*^9}, {
  3.853823567937476*^9, 3.85382361391787*^9}, {3.853823721201703*^9, 
  3.8538237572258863`*^9}, {3.8538238047852087`*^9, 3.853823864991542*^9}, {
  3.853825216800531*^9, 3.8538252711849623`*^9}, {3.853825303559635*^9, 
  3.853825314527116*^9}},
 CellLabel->
  "In[259]:=",ExpressionUUID->"f70d86cf-88be-45e6-8ee4-06e82523c3e0"],

Cell[BoxData[{
 RowBox[{
  RowBox[{"fittingFunction", "=", "0"}], ";"}], "\[IndentingNewLine]", 
 RowBox[{
  RowBox[{"Do", "[", "\[IndentingNewLine]", 
   RowBox[{
    RowBox[{
     RowBox[{"fittingFunction", "+=", 
      RowBox[{"lorentzian", "[", 
       RowBox[{
        RowBox[{"Subscript", "[", 
         RowBox[{"a", ",", "i"}], "]"}], ",", 
        RowBox[{"Subscript", "[", 
         RowBox[{"b", ",", "i"}], "]"}], ",", 
        RowBox[{"Subscript", "[", 
         RowBox[{"c", ",", "i"}], "]"}], ",", "chemShift"}], "]"}]}], ";"}], 
    "\[IndentingNewLine]", ",", 
    RowBox[{"{", 
     RowBox[{"i", ",", "1", ",", 
      RowBox[{"Length", "[", "peaks", "]"}]}], "}"}]}], "]"}], 
  ";"}], "\[IndentingNewLine]", 
 RowBox[{
  RowBox[{"(*", "fittingFunction", "*)"}]}]}], "Input",
 CellChangeTimes->{{3.852014169106142*^9, 3.852014199487361*^9}, {
  3.8520157133501997`*^9, 3.85201574928726*^9}, {3.85201579085499*^9, 
  3.8520159034471483`*^9}, {3.852016077609585*^9, 3.852016094376737*^9}, {
  3.852021110097455*^9, 3.852021119824815*^9}, {3.853403003183838*^9, 
  3.853403006004204*^9}},
 CellLabel->
  "In[262]:=",ExpressionUUID->"13f4d85b-118f-42fc-a14b-3747df927804"],

Cell[BoxData[{
 RowBox[{
  RowBox[{"fittingParameters", "=", 
   RowBox[{"{", "}"}]}], ";"}], "\[IndentingNewLine]", 
 RowBox[{"Do", "[", 
  RowBox[{
   RowBox[{
    RowBox[{"fittingParameters", "=", 
     RowBox[{"Join", "[", 
      RowBox[{"fittingParameters", ",", 
       RowBox[{"{", 
        RowBox[{"{", 
         RowBox[{
          RowBox[{"Subscript", "[", 
           RowBox[{"a", ",", "i"}], "]"}], ",", 
          RowBox[{"Pi", "*", 
           RowBox[{"peaks", "[", 
            RowBox[{"[", 
             RowBox[{"i", ",", "2"}], "]"}], "]"}], "*", 
           RowBox[{"peakWidth", "/", "2"}]}]}], "}"}], "}"}]}], "]"}]}], ";", 
    "\[IndentingNewLine]", 
    RowBox[{"fittingParameters", "=", 
     RowBox[{"Join", "[", 
      RowBox[{"fittingParameters", ",", 
       RowBox[{"{", 
        RowBox[{"{", 
         RowBox[{
          RowBox[{"Subscript", "[", 
           RowBox[{"b", ",", "i"}], "]"}], ",", "peakWidth"}], "}"}], "}"}]}],
       "]"}]}], ";", "\[IndentingNewLine]", 
    RowBox[{"fittingParameters", "=", 
     RowBox[{"Join", "[", 
      RowBox[{"fittingParameters", ",", 
       RowBox[{"{", 
        RowBox[{"{", 
         RowBox[{
          RowBox[{"Subscript", "[", 
           RowBox[{"c", ",", "i"}], "]"}], ",", 
          RowBox[{
           RowBox[{"freqPointsSpectrum", "[", 
            RowBox[{"[", 
             RowBox[{"cutPositionUpper", ";;", "cutPositionLower"}], "]"}], 
            "]"}], "[", 
           RowBox[{"[", 
            RowBox[{"peaks", "[", 
             RowBox[{"[", 
              RowBox[{"i", ",", "1"}], "]"}], "]"}], "]"}], "]"}]}], "}"}], 
        "}"}]}], "]"}]}], ";"}], "\[IndentingNewLine]", ",", 
   RowBox[{"{", 
    RowBox[{"i", ",", "1", ",", 
     RowBox[{"Length", "[", "peaks", "]"}]}], "}"}]}], 
  "]"}], "\[IndentingNewLine]", 
 RowBox[{
  RowBox[{"(*", "fittingParameters", "*)"}]}]}], "Input",
 CellChangeTimes->{{3.852016555306745*^9, 3.852016681404608*^9}, {
  3.8520167385877934`*^9, 3.852016754524008*^9}, {3.852018701414282*^9, 
  3.852018703110112*^9}, {3.8520188219600143`*^9, 3.852018958039632*^9}, {
  3.852019425867914*^9, 3.85201944068193*^9}, {3.8520195982196217`*^9, 
  3.852019613482397*^9}, {3.8520196966199703`*^9, 3.852019733290927*^9}, {
  3.852020954388047*^9, 3.852020964080537*^9}, {3.852022279799123*^9, 
  3.852022294966769*^9}, {3.853403010576592*^9, 3.853403012803052*^9}, {
  3.853826265990506*^9, 3.853826279124189*^9}},
 CellLabel->
  "In[264]:=",ExpressionUUID->"89246731-204b-4b17-9983-77b8f70b04f7"],

Cell[BoxData[
 RowBox[{"fittedFunction", "=", 
  RowBox[{"Normal", "[", 
   RowBox[{"NonlinearModelFit", "[", 
    RowBox[{
     RowBox[{"Transpose", "[", 
      RowBox[{"{", 
       RowBox[{
        RowBox[{"freqPointsSpectrum", "[", 
         RowBox[{"[", 
          RowBox[{"cutPositionUpper2", ";;", "cutPositionLower2"}], "]"}], 
         "]"}], ",", 
        RowBox[{"Re", "[", 
         RowBox[{"spectrum", "[", 
          RowBox[{"[", 
           RowBox[{"cutPositionUpper2", ";;", "cutPositionLower2"}], "]"}], 
          "]"}], "]"}]}], "}"}], "]"}], ",", "fittingFunction", ",", 
     "fittingParameters", ",", "chemShift"}], "]"}], "]"}]}]], "Input",
 CellChangeTimes->{{3.8520214639877167`*^9, 3.852021487682519*^9}, 
   3.85202197062917*^9, {3.853825350512045*^9, 3.853825357055677*^9}},
 CellLabel->
  "In[266]:=",ExpressionUUID->"15f5004f-5f64-477c-9dd0-38fc2e4a261b"],

Cell[BoxData[
 RowBox[{"Show", "[", 
  RowBox[{
   RowBox[{"ListPlot", "[", 
    RowBox[{
     RowBox[{"Transpose", "[", 
      RowBox[{"{", 
       RowBox[{
        RowBox[{"freqPointsSpectrum", "[", 
         RowBox[{"[", 
          RowBox[{"cutPositionUpper2", ";;", "cutPositionLower2"}], "]"}], 
         "]"}], ",", 
        RowBox[{"Re", "[", 
         RowBox[{"spectrum", "[", 
          RowBox[{"[", 
           RowBox[{"cutPositionUpper2", ";;", "cutPositionLower2"}], "]"}], 
          "]"}], "]"}]}], "}"}], "]"}], ",", 
     RowBox[{"PlotRange", "\[Rule]", 
      RowBox[{"{", 
       RowBox[{
        RowBox[{"{", 
         RowBox[{
          RowBox[{"freqPointsSpectrum", "[", 
           RowBox[{"[", "cutPositionLower2", "]"}], "]"}], ",", 
          RowBox[{"freqPointsSpectrum", "[", 
           RowBox[{"[", "cutPositionUpper2", "]"}], "]"}]}], "}"}], ",", 
        "Full"}], "}"}]}], ",", 
     RowBox[{"AxesLabel", "->", 
      RowBox[{"{", 
       RowBox[{"\"\<Chemical shift / ppm\>\"", ",", "\"\<arb.\>\""}], "}"}]}],
      ",", 
     RowBox[{"ScalingFunctions", "\[Rule]", 
      RowBox[{"{", 
       RowBox[{"\"\<Reverse\>\"", ",", "Automatic"}], "}"}]}], ",", 
     RowBox[{"PlotStyle", "\[Rule]", 
      RowBox[{"Directive", "[", 
       RowBox[{
        RowBox[{"colors", "[", 
         RowBox[{"[", "4", "]"}], "]"}], ",", 
        RowBox[{"PointSize", "[", "Medium", "]"}]}], "]"}]}]}], "]"}], ",", 
   RowBox[{"Plot", "[", 
    RowBox[{"fittedFunction", ",", 
     RowBox[{"{", 
      RowBox[{"chemShift", ",", 
       RowBox[{"freqPointsSpectrum", "[", 
        RowBox[{"[", "cutPositionLower2", "]"}], "]"}], ",", 
       RowBox[{"freqPointsSpectrum", "[", 
        RowBox[{"[", "cutPositionUpper2", "]"}], "]"}]}], "}"}], ",", 
     RowBox[{"PlotRange", "\[Rule]", 
      RowBox[{"{", 
       RowBox[{
        RowBox[{"{", 
         RowBox[{
          RowBox[{"freqPointsSpectrum", "[", 
           RowBox[{"[", "cutPositionLower2", "]"}], "]"}], ",", 
          RowBox[{"freqPointsSpectrum", "[", 
           RowBox[{"[", "cutPositionUpper2", "]"}], "]"}]}], "}"}], ",", 
        "Full"}], "}"}]}], ",", 
     RowBox[{"AxesLabel", "->", 
      RowBox[{"{", 
       RowBox[{"\"\<Chemical shift / ppm\>\"", ",", "\"\<arb.\>\""}], "}"}]}],
      ",", 
     RowBox[{"ScalingFunctions", "\[Rule]", 
      RowBox[{"{", 
       RowBox[{"\"\<Reverse\>\"", ",", "Automatic"}], "}"}]}], ",", 
     RowBox[{"PlotStyle", "\[Rule]", 
      RowBox[{"colors", "[", 
       RowBox[{"[", "2", "]"}], "]"}]}]}], "]"}]}], "]"}]], "Input",
 CellChangeTimes->{{3.852021517253154*^9, 3.852021517881731*^9}, {
  3.8520220877674217`*^9, 3.852022098966791*^9}, {3.853825379408955*^9, 
  3.853825416112754*^9}, {3.857207888788081*^9, 3.857207948277807*^9}, {
  3.8572097972767763`*^9, 3.8572098040897217`*^9}},
 CellLabel->
  "In[267]:=",ExpressionUUID->"cdb4ad8d-0b05-4dc5-a82f-2e552e1dae29"],

Cell[BoxData[
 RowBox[{"Integrate", "[", 
  RowBox[{"fittedFunction", ",", 
   RowBox[{"{", 
    RowBox[{"chemShift", ",", 
     RowBox[{"-", "Infinity"}], ",", "Infinity"}], "}"}]}], "]"}]], "Input",
 CellChangeTimes->{{3.8520215353631763`*^9, 3.852021538228726*^9}},
 CellLabel->
  "In[268]:=",ExpressionUUID->"d0574b34-32d1-4ff7-ae41-04f9be7f5ee5"],

Cell[BoxData[
 RowBox[{"integrateTrapezoidalRule", "[", 
  RowBox[{
   RowBox[{
    RowBox[{"Re", "[", "spectrum", "]"}], "[", 
    RowBox[{"[", 
     RowBox[{"cutPositionUpper2", ";;", "cutPositionLower2"}], "]"}], "]"}], 
   ",", "dFH"}], "]"}]], "Input",
 CellChangeTimes->{{3.853481584444889*^9, 3.853481611991721*^9}, {
  3.8534818132038918`*^9, 3.853481859833296*^9}, {3.853826433973632*^9, 
  3.853826436887434*^9}},
 CellLabel->
  "In[269]:=",ExpressionUUID->"314ff7c0-ca5a-4be8-93dd-a8872e0dfa92"]
}, Open  ]]
}, Open  ]]
}, Open  ]],

Cell[CellGroupData[{

Cell["End of program", "Section",
 CellChangeTimes->{{3.8481231712235518`*^9, 
  3.848123176962425*^9}},ExpressionUUID->"1bffaa92-9532-4c92-8e88-\
0a431cbdcffe"],

Cell[BoxData[
 RowBox[{"Share", "[", "]"}]], "Input",
 CellChangeTimes->{{3.834131029575809*^9, 3.834131032539461*^9}},
 CellLabel->
  "In[270]:=",ExpressionUUID->"daa946aa-f0ae-4698-a9d4-9639cb822a93"],

Cell[BoxData[
 RowBox[{"MemoryInUse", "[", "]"}]], "Input",
 CellChangeTimes->{{3.834131024489675*^9, 3.834131037403194*^9}},
 CellLabel->
  "In[271]:=",ExpressionUUID->"3e5aa5b8-1e88-4338-8792-53279bb017ef"],

Cell[BoxData[
 RowBox[{"MaxMemoryUsed", "[", "]"}]], "Input",
 CellChangeTimes->{{3.848042340377873*^9, 3.848042344826726*^9}},
 CellLabel->
  "In[272]:=",ExpressionUUID->"678c31f0-2922-418e-b17b-ef7424922338"],

Cell[BoxData[
 RowBox[{"TimeUsed", "[", "]"}]], "Input",
 CellChangeTimes->{{3.8318034486004753`*^9, 3.831803481208654*^9}},
 CellLabel->
  "In[273]:=",ExpressionUUID->"d472a53e-faa3-414f-a176-584a6a99d589"]
}, Open  ]]
}, Open  ]]
},
WindowSize->{933, 1032},
WindowMargins->{{Automatic, 0}, {0, Automatic}},
DockedCells->{},
TaggingRules->Association["TryRealOnly" -> False],
FrontEndVersion->"12.3 for Linux x86 (64-bit) (July 9, 2021)",
StyleDefinitions->"Default.nb",
ExpressionUUID->"affcf862-f525-40d1-9a3f-0a0159653003"
]
(* End of Notebook Content *)

(* Internal cache information *)
(*CellTagsOutline
CellTagsIndex->{
 "FindPeaks_templates"->{
  Cell[203691, 5151, 813, 19, 29, "Input",ExpressionUUID->"af9a970d-5f0a-4804-80ba-35d8e85e1980",
   CellTags->"FindPeaks_templates"],
  Cell[218931, 5560, 1194, 32, 51, "Input",ExpressionUUID->"32b2b849-211c-43f2-81e7-95d1179357e0",
   CellTags->"FindPeaks_templates"],
  Cell[234985, 5996, 1170, 32, 51, "Input",ExpressionUUID->"d3338458-f262-4fa1-808a-2d13d96fc32d",
   CellTags->"FindPeaks_templates"]}
 }
*)
(*CellTagsIndex
CellTagsIndex->{
 {"FindPeaks_templates", 251096, 6438}
 }
*)
(*NotebookFileOutline
Notebook[{
Cell[CellGroupData[{
Cell[580, 22, 491, 7, 160, "Title",ExpressionUUID->"8bcd3642-3bc6-4970-b025-5eb269f20f0b"],
Cell[1074, 31, 1170, 20, 200, "Abstract",ExpressionUUID->"603b8e76-1919-4690-bcd5-98b731d9696c"],
Cell[CellGroupData[{
Cell[2269, 55, 156, 3, 68, "Section",ExpressionUUID->"6eac181f-9f8e-45d2-9964-bf43dd1c3786"],
Cell[2428, 60, 1795, 30, 334, "Text",ExpressionUUID->"4acd63e8-166a-4d21-a2fd-4018a2ac2b61"]
}, Open  ]],
Cell[CellGroupData[{
Cell[4260, 95, 164, 3, 68, "Section",ExpressionUUID->"30846748-36e7-4cae-87d2-78cf88b004e1"],
Cell[4427, 100, 224, 4, 29, "Input",ExpressionUUID->"6ed511ca-6c91-4047-9458-50d62c9727e0"],
Cell[4654, 106, 379, 6, 29, "Input",ExpressionUUID->"5db11928-5e72-42bf-a305-6c94ca734cde"],
Cell[5036, 114, 121, 1, 29, "Input",ExpressionUUID->"6c4173d7-9e17-416b-ab5c-65867b67dbf2"],
Cell[5160, 117, 209, 3, 29, "Input",ExpressionUUID->"1fbc8cc2-b1ad-44ed-a6b4-2252b2e0d786"]
}, Open  ]],
Cell[CellGroupData[{
Cell[5406, 125, 154, 3, 68, "Section",ExpressionUUID->"c60d33ad-afef-4f0a-b3fe-ab9791647bb3"],
Cell[5563, 130, 1689, 29, 92, "Input",ExpressionUUID->"f5c40264-fc84-42d0-b5c8-0535c4cb7fa3"],
Cell[7255, 161, 2190, 58, 180, "Input",ExpressionUUID->"5e62d018-0a1b-476a-a03f-e5da8ff04965"],
Cell[9448, 221, 383, 8, 35, "Text",ExpressionUUID->"8bacb653-30ca-458d-b502-ecd23fa4de5d"],
Cell[9834, 231, 1212, 33, 154, "Input",ExpressionUUID->"675b28c1-2d02-4efc-9b50-692a89af21d3"]
}, Open  ]],
Cell[CellGroupData[{
Cell[11083, 269, 189, 3, 68, "Section",ExpressionUUID->"85317909-4698-4882-a937-bd1fe9a40baf"],
Cell[11275, 274, 3123, 72, 92, "Input",ExpressionUUID->"30c290f6-2a76-4d00-9a70-6cc234cf47d8"],
Cell[14401, 348, 247, 6, 29, "Input",ExpressionUUID->"975566b1-21e6-44d8-83de-76e43094487f"],
Cell[14651, 356, 1331, 32, 195, "Input",ExpressionUUID->"c39d111a-eb45-444c-be0d-b1bc0a83f20b"],
Cell[15985, 390, 1038, 19, 51, "Input",ExpressionUUID->"d95cb738-d5e5-4bef-99fa-92ec082913cf"],
Cell[CellGroupData[{
Cell[17048, 413, 170, 3, 54, "Subsection",ExpressionUUID->"a9952044-5b29-4844-a3ba-6c1f44ab0e28"],
Cell[17221, 418, 833, 15, 29, "Input",ExpressionUUID->"c5db15da-9dfe-4c1e-8e24-fa891c410aa9"],
Cell[18057, 435, 1306, 35, 92, "Input",ExpressionUUID->"cb2e7f7b-eef1-472c-a023-3ad0327c99e3"],
Cell[19366, 472, 661, 16, 29, "Input",ExpressionUUID->"ac7cef42-329a-4890-988f-8ba79dcc1da7"]
}, Open  ]]
}, Open  ]],
Cell[CellGroupData[{
Cell[20076, 494, 205, 4, 68, "Section",ExpressionUUID->"f069ebea-30bf-41c9-897a-05cbf286dfde"],
Cell[20284, 500, 223, 4, 35, "Text",ExpressionUUID->"d0fb169f-2a25-45fc-9576-de1062d7c69b"],
Cell[20510, 506, 268, 6, 29, "Input",ExpressionUUID->"58ed04aa-7882-4021-a6df-4ddefc93d6d9"],
Cell[20781, 514, 171, 3, 35, "Text",ExpressionUUID->"c3b03714-c41d-4dd5-84fd-2c4dec2289ba"],
Cell[20955, 519, 1993, 34, 29, "Input",ExpressionUUID->"5a82d65d-ba5a-465f-ba6c-cc1f23bd2a35"],
Cell[22951, 555, 233, 4, 35, "Text",ExpressionUUID->"296666d6-4547-451d-96a2-2d839d9ccd24"],
Cell[23187, 561, 963, 18, 29, "Input",ExpressionUUID->"1a00cad9-d8c4-474b-b6bf-cc1c82cab57a"],
Cell[24153, 581, 169, 3, 35, "Text",ExpressionUUID->"6341e0dd-e450-48b6-967e-b971d1447b61"],
Cell[24325, 586, 645, 16, 51, "Input",ExpressionUUID->"ecd00b1d-f610-49bd-b0e6-b1e9d579a74a"],
Cell[24973, 604, 474, 12, 29, "Input",ExpressionUUID->"bb37fed5-527f-4b07-8f7d-ff07466f0a3b"],
Cell[25450, 618, 164, 3, 35, "Text",ExpressionUUID->"aa3db073-b8f8-4ace-a972-9276eaea9244"],
Cell[25617, 623, 775, 22, 32, "Input",ExpressionUUID->"4d01f6a0-fa39-4da8-bb47-6fb7788f7cc7"],
Cell[26395, 647, 342, 6, 29, "Input",ExpressionUUID->"d5bab52b-d284-4194-902e-4e5cd25bb2e3"],
Cell[26740, 655, 181, 3, 35, "Text",ExpressionUUID->"9c6106b5-3329-4cce-9599-e71de65d931c"],
Cell[26924, 660, 1066, 29, 92, "Input",ExpressionUUID->"c2615754-b87b-4bcd-a367-5517716ffa6a"]
}, Open  ]],
Cell[CellGroupData[{
Cell[28027, 694, 375, 6, 68, "Section",ExpressionUUID->"bfeb36af-3499-4807-9d84-7b32319fcb9b"],
Cell[CellGroupData[{
Cell[28427, 704, 165, 3, 54, "Subsection",ExpressionUUID->"585ed453-a3e7-4a43-af8a-379c202f68fd"],
Cell[28595, 709, 412, 10, 71, "Input",ExpressionUUID->"846303dd-cf88-4422-b080-08ec802597b6"],
Cell[29010, 721, 1768, 44, 113, "Input",ExpressionUUID->"06d55aaf-3b2f-4790-b1e5-6c8b6af7195f"],
Cell[30781, 767, 1851, 41, 154, "Input",ExpressionUUID->"dfa5d9bb-e5f9-473c-896c-2a87f1bfb9b6"]
}, Open  ]],
Cell[CellGroupData[{
Cell[32669, 813, 176, 3, 54, "Subsection",ExpressionUUID->"7752af79-d293-441c-bbfa-e0613b5133ad"],
Cell[32848, 818, 793, 22, 51, "Input",ExpressionUUID->"9dc261d1-d89b-48ba-8997-05689e7c1f53"],
Cell[33644, 842, 853, 20, 92, "Input",ExpressionUUID->"c34b2eca-7ce5-4a78-952d-d4546db36083"],
Cell[34500, 864, 428, 8, 35, "Text",ExpressionUUID->"2414f011-1233-4461-a16f-ef4a9ee8a6b4"],
Cell[34931, 874, 6140, 161, 381, "Input",ExpressionUUID->"e25d5e9f-4c4e-4027-9233-bbe6973641eb"],
Cell[41074, 1037, 5349, 94, 113, "Input",ExpressionUUID->"ca8a91ef-d2e3-40f7-a3b0-117c07435e75"]
}, Open  ]],
Cell[CellGroupData[{
Cell[46460, 1136, 211, 4, 54, "Subsection",ExpressionUUID->"dd4df958-2f00-43ba-a9fe-f278ae64b639"],
Cell[46674, 1142, 1575, 35, 71, "Input",ExpressionUUID->"02a8af94-3f77-4b1a-a233-88b5f298ee36"]
}, Open  ]],
Cell[CellGroupData[{
Cell[48286, 1182, 160, 3, 54, "Subsection",ExpressionUUID->"0b11886f-042c-4697-872a-4aa15db11f38"],
Cell[48449, 1187, 431, 8, 58, "Text",ExpressionUUID->"f59195b4-cfe4-4305-9c1b-7a53c5c48c63"],
Cell[48883, 1197, 2421, 68, 113, "Input",ExpressionUUID->"ca69b90a-ef9e-48d6-a644-4209c1977be6"],
Cell[51307, 1267, 2962, 78, 216, "Input",ExpressionUUID->"23e60872-0965-42bf-8883-ee0921732f13"],
Cell[54272, 1347, 7214, 167, 546, "Input",ExpressionUUID->"1aebc8b1-f246-4e2c-a624-58a367be2e40"],
Cell[61489, 1516, 4747, 87, 113, "Input",ExpressionUUID->"8a711852-3931-4cf1-8e22-7c15ed04ee74"],
Cell[66239, 1605, 2034, 48, 113, "Input",ExpressionUUID->"9044a176-39fa-45cd-8540-f8988ff531fd"]
}, Open  ]],
Cell[CellGroupData[{
Cell[68310, 1658, 163, 3, 54, "Subsection",ExpressionUUID->"e367f8b4-5df2-4bde-9e90-f3d46f8acddc"],
Cell[68476, 1663, 413, 9, 29, "Input",ExpressionUUID->"f01ca47e-fad6-4b8a-838e-07ebdff37292"],
Cell[68892, 1674, 529, 11, 51, "Input",ExpressionUUID->"0cb8288d-d40f-4f73-b10d-f6a59e94b576"],
Cell[69424, 1687, 138, 2, 29, "Input",ExpressionUUID->"d639262a-51d1-4e12-b80a-7fbbf3515fbd"],
Cell[69565, 1691, 202, 3, 29, "Input",ExpressionUUID->"edafa3f2-437c-4706-86d2-c4631028a732"]
}, Open  ]]
}, Open  ]],
Cell[CellGroupData[{
Cell[69816, 1700, 156, 3, 68, "Section",ExpressionUUID->"eb053beb-a20a-4d2e-a7ef-7adf838e59a2"],
Cell[69975, 1705, 1499, 33, 195, "Input",ExpressionUUID->"3928ba24-471b-4169-87d8-9f7d6ff4e0db"],
Cell[71477, 1740, 574, 10, 71, "Input",ExpressionUUID->"e5536595-980b-47d1-8ca6-a3fe3329e1a1"],
Cell[72054, 1752, 254, 4, 29, "Input",ExpressionUUID->"a92855ab-aef6-4167-99f4-5485f8d9cd5e"],
Cell[72311, 1758, 247, 4, 29, "Input",ExpressionUUID->"e34be7aa-9945-4c7b-9bcb-19c14984cc78"]
}, Open  ]],
Cell[CellGroupData[{
Cell[72595, 1767, 157, 3, 68, "Section",ExpressionUUID->"e10cb801-70fa-4c80-b2d7-d44d8215d004"],
Cell[72755, 1772, 182, 3, 35, "Text",ExpressionUUID->"ba944456-984b-4a33-8e52-0c298b675787"],
Cell[72940, 1777, 515, 10, 51, "Input",ExpressionUUID->"a7d4a57a-83a8-4706-b816-441aa3357887"],
Cell[73458, 1789, 1116, 24, 113, "Input",ExpressionUUID->"c0bba1b7-52c8-46e4-a749-0b512b98eff9"],
Cell[CellGroupData[{
Cell[74599, 1817, 166, 3, 54, "Subsection",ExpressionUUID->"6dfab6dd-be82-49bf-bb6b-ee9adc02296d"],
Cell[74768, 1822, 181, 3, 35, "Text",ExpressionUUID->"9e36a935-1d96-48b7-b6a1-6835f5bf6410"],
Cell[74952, 1827, 862, 14, 29, "Input",ExpressionUUID->"d428f667-5061-42d8-a7fb-1cb40260479e"],
Cell[75817, 1843, 211, 4, 35, "Text",ExpressionUUID->"c5f82b71-e0d7-4050-b14f-cede139561a2"],
Cell[76031, 1849, 646, 15, 29, "Input",ExpressionUUID->"3acd331e-0f4c-469e-b676-f27ba330e8f2"],
Cell[76680, 1866, 644, 15, 31, "Input",ExpressionUUID->"dd5f8a29-9630-43ca-ac8c-92acd73c4207"],
Cell[77327, 1883, 699, 12, 29, "Input",ExpressionUUID->"fda37078-3ead-4fef-8cdb-cdfe8b3aad59"],
Cell[78029, 1897, 1740, 26, 29, "Input",ExpressionUUID->"14324abf-f9bd-49eb-822a-2cb1700cd298"],
Cell[79772, 1925, 247, 6, 35, "Text",ExpressionUUID->"3417a906-ab01-47da-9bbc-8cbfc89d7228"],
Cell[80022, 1933, 899, 21, 31, "Input",ExpressionUUID->"9a3cae22-1c4b-4621-a12d-8db9d2b5bffb"],
Cell[80924, 1956, 308, 5, 29, "Input",ExpressionUUID->"4031893a-d130-4f42-9e58-5fbcac08475b"],
Cell[81235, 1963, 509, 13, 29, "Input",ExpressionUUID->"f48f21ba-dac2-4422-8dc3-e932eb6e8325"],
Cell[81747, 1978, 483, 12, 29, "Input",ExpressionUUID->"7a627b14-141d-443b-9bca-c5680ba623a9"],
Cell[82233, 1992, 535, 13, 29, "Input",ExpressionUUID->"00157b78-c553-4914-a97e-0758af185f7e"],
Cell[82771, 2007, 612, 14, 51, "Input",ExpressionUUID->"6f430607-7d00-4868-8fb9-c452c748e125"],
Cell[83386, 2023, 206, 4, 29, "Input",ExpressionUUID->"455c6708-ebf1-4caf-a769-b9c94fdc2e78"],
Cell[83595, 2029, 257, 5, 29, "Input",ExpressionUUID->"ae7dd7b9-919c-4506-8bfc-0e4d0a1f3330"]
}, Open  ]],
Cell[CellGroupData[{
Cell[83889, 2039, 158, 3, 54, "Subsection",ExpressionUUID->"d6915b59-0298-4b7f-b179-bac3c2e3c7c6"],
Cell[84050, 2044, 580, 11, 29, "Input",ExpressionUUID->"68916fee-7f17-4cc2-aa77-fc797a9ec406"],
Cell[84633, 2057, 561, 10, 29, "Input",ExpressionUUID->"8550b06c-c3b6-4668-9af3-a34fcd0dc420"],
Cell[85197, 2069, 582, 12, 31, "Input",ExpressionUUID->"6235c42f-b58f-457c-8898-d323b95e89f4"],
Cell[85782, 2083, 445, 12, 29, "Input",ExpressionUUID->"9d4a84c5-2c15-4da0-b49b-7f7a31cc98dc"]
}, Open  ]],
Cell[CellGroupData[{
Cell[86264, 2100, 302, 4, 54, "Subsection",ExpressionUUID->"e5cf8280-ed34-440a-ae46-d2fac3b4454d"],
Cell[86569, 2106, 221, 4, 35, "Text",ExpressionUUID->"099e6623-0559-476d-921a-774eb5c706e4"],
Cell[86793, 2112, 450, 11, 29, "Input",ExpressionUUID->"1015d5bf-8bac-4aac-afc7-c0b6b1b50e45"],
Cell[87246, 2125, 225, 4, 35, "Text",ExpressionUUID->"974556e9-93b8-4550-b21d-f7217f4129a9"],
Cell[87474, 2131, 1465, 33, 71, "Input",ExpressionUUID->"49650636-9d61-45e4-a730-3ac9330f0bbf"],
Cell[88942, 2166, 817, 14, 29, "Input",ExpressionUUID->"45819d12-a016-4a62-9623-99ddd1c8ea59"],
Cell[89762, 2182, 2124, 57, 113, "Input",ExpressionUUID->"ef9168b8-0a84-4b59-b262-b364ce8e1e44"],
Cell[91889, 2241, 2478, 62, 133, "Input",ExpressionUUID->"1651a941-dccb-4cdc-b568-248052a97841"],
Cell[94370, 2305, 369, 8, 29, "Input",ExpressionUUID->"db778035-2a93-4559-ba50-fcf2fb3b6106"],
Cell[94742, 2315, 294, 7, 29, "Input",ExpressionUUID->"15243329-8af2-4530-a0ab-1f76b4a6af27"],
Cell[95039, 2324, 207, 4, 29, "Input",ExpressionUUID->"9646a64e-bd6b-4207-a559-25c661d27c8c"],
Cell[95249, 2330, 304, 6, 29, "Input",ExpressionUUID->"eeea0d0f-2b6d-4b7d-945b-aeff3ec6e70d"]
}, Open  ]],
Cell[CellGroupData[{
Cell[95590, 2341, 174, 3, 54, "Subsection",ExpressionUUID->"4f3ccdc6-45ec-4acb-8dab-dd9125b881fb"],
Cell[CellGroupData[{
Cell[95789, 2348, 162, 3, 45, "Subsubsection",ExpressionUUID->"60b7ddb6-e493-4b69-9f37-258ca3f7d2e4"],
Cell[95954, 2353, 3368, 83, 154, "Input",ExpressionUUID->"957279ac-2fca-4d00-b18a-a70562f9f223"]
}, Open  ]],
Cell[CellGroupData[{
Cell[99359, 2441, 164, 3, 45, "Subsubsection",ExpressionUUID->"0af96bfe-8aa8-4ae8-bca9-e2a0ca61f89e"],
Cell[99526, 2446, 3236, 81, 154, "Input",ExpressionUUID->"f32de0fe-285a-4b99-b35c-8776e11c3c35"]
}, Open  ]],
Cell[CellGroupData[{
Cell[102799, 2532, 162, 3, 45, "Subsubsection",ExpressionUUID->"1736b0be-38cb-436d-b35c-ea50a5c91f4a"],
Cell[102964, 2537, 3758, 88, 154, "Input",ExpressionUUID->"b74486b0-0fd5-4256-ab21-407d4a507c4c"]
}, Open  ]]
}, Open  ]],
Cell[CellGroupData[{
Cell[106771, 2631, 318, 5, 54, "Subsection",ExpressionUUID->"996c1ff5-4af6-441b-92bb-92ea6e2e01cf"],
Cell[107092, 2638, 3770, 103, 257, "Input",ExpressionUUID->"0e57285c-e8cb-49a2-a8b4-8211b0eacdcb"],
Cell[110865, 2743, 5571, 147, 257, "Input",ExpressionUUID->"17586d70-7d1a-4424-89c9-80dea80396b9"],
Cell[116439, 2892, 3577, 101, 257, "Input",ExpressionUUID->"479bdc7a-2fde-4a1b-b10b-4c9bae08f684"],
Cell[120019, 2995, 2901, 70, 174, "Input",ExpressionUUID->"82ef66db-0efa-486a-bc48-09585a8855f8"],
Cell[122923, 3067, 2733, 68, 174, "Input",ExpressionUUID->"924179f7-5e3e-47d2-be47-d191326a1db1"],
Cell[125659, 3137, 251, 5, 29, "Input",ExpressionUUID->"f712e7b5-4055-4d7b-a6b3-7c002d86b9c6"]
}, Open  ]]
}, Open  ]],
Cell[CellGroupData[{
Cell[125959, 3148, 245, 4, 68, "Section",ExpressionUUID->"1349a607-9bdb-4ed5-b1bd-775bddc1cc4a"],
Cell[126207, 3154, 2090, 34, 29, "Input",ExpressionUUID->"9e78d3e3-f88b-48cb-bfe9-37129a326aa3"],
Cell[128300, 3190, 416, 10, 29, "Input",ExpressionUUID->"cadf47cd-3ff2-4a13-8761-7ab3e9ec3484"],
Cell[128719, 3202, 484, 12, 29, "Input",ExpressionUUID->"1550a1c5-172e-4d2d-9324-9344e3d5d95e"],
Cell[129206, 3216, 291, 7, 29, "Input",ExpressionUUID->"897d7a20-4728-4378-9845-5b0cdc0170a1"],
Cell[129500, 3225, 306, 7, 35, "Text",ExpressionUUID->"9ff919a3-2fc7-4fcb-afc0-e972b48b1f50"],
Cell[129809, 3234, 508, 10, 29, "Input",ExpressionUUID->"efaefdab-60fe-4c09-9d68-2604e9b1edb1"],
Cell[130320, 3246, 458, 10, 29, "Input",ExpressionUUID->"cbfd957b-9d4e-443e-a141-7a44c9ccd877"],
Cell[130781, 3258, 378, 9, 29, "Input",ExpressionUUID->"ebab82ed-1a1b-4866-b431-d7f7cd909838"],
Cell[131162, 3269, 360, 7, 29, "Input",ExpressionUUID->"0bd5664c-e0a3-47d5-a7cc-d5b4f0d108f5"],
Cell[131525, 3278, 857, 16, 29, "Input",ExpressionUUID->"723814c5-7749-4e99-97f0-0ce5749928fa"],
Cell[132385, 3296, 310, 6, 29, "Input",ExpressionUUID->"3b812a33-2a95-46a5-88d0-4873f07ebd34"],
Cell[132698, 3304, 201, 4, 29, "Input",ExpressionUUID->"c780f2e3-bcce-4dc1-b849-23b9f27871b2"]
}, Open  ]],
Cell[CellGroupData[{
Cell[132936, 3313, 253, 4, 68, "Section",ExpressionUUID->"9095e263-3905-4308-a148-15ff3ae5c397"],
Cell[133192, 3319, 2230, 51, 163, "Input",ExpressionUUID->"34f78b37-1598-4faa-a56f-be217712f803"],
Cell[135425, 3372, 524, 13, 29, "Input",ExpressionUUID->"aa88b02d-6e43-4f72-aa9a-9e7d3f67c994"],
Cell[135952, 3387, 485, 10, 29, "Input",ExpressionUUID->"add47fbc-5323-4ec5-b19d-5312ead8f67a"],
Cell[136440, 3399, 208, 4, 29, "Input",ExpressionUUID->"3d04c2b0-c484-4114-a3de-57e54b166e8f"],
Cell[136651, 3405, 202, 4, 29, "Input",ExpressionUUID->"a49251da-0016-4794-92ee-3f65e39a6bb2"]
}, Open  ]],
Cell[CellGroupData[{
Cell[136890, 3414, 154, 3, 68, "Section",ExpressionUUID->"fbd6b24c-185f-4f59-aacb-60afc3a6cdfe"],
Cell[137047, 3419, 308, 8, 51, "Input",ExpressionUUID->"9b9a4dac-97d9-4b47-ae0b-4d4cb925af05"],
Cell[137358, 3429, 644, 16, 113, "Input",ExpressionUUID->"c15cef3e-6ff6-4cda-9df3-d7d66ab80b26"],
Cell[138005, 3447, 781, 16, 29, "Input",ExpressionUUID->"f6b7bcdb-25f1-45c5-b62f-df5079644054"],
Cell[138789, 3465, 142, 3, 29, "Input",ExpressionUUID->"71c8d79d-2f3f-4d3a-a64a-685b5d213c7b"],
Cell[138934, 3470, 202, 4, 29, "Input",ExpressionUUID->"50bffb78-2feb-480f-98f7-5e0b340a4724"],
Cell[CellGroupData[{
Cell[139161, 3478, 161, 3, 54, "Subsection",ExpressionUUID->"0eb0bca6-7e2c-4bb8-8af9-afb74748ae25"],
Cell[139325, 3483, 931, 18, 51, "Input",ExpressionUUID->"a069dc4c-79f1-4fae-8069-6a3a6e6a156a"],
Cell[140259, 3503, 1490, 35, 195, "Input",ExpressionUUID->"80a05040-d899-4bd8-ba3c-03392d7cdb0d"],
Cell[141752, 3540, 650, 12, 71, "Input",ExpressionUUID->"12dbe1d0-3cfc-43ca-b54f-36218f07e48a"],
Cell[142405, 3554, 684, 13, 29, "Input",ExpressionUUID->"6a1efa96-dd24-4cf2-a793-283c280df294"],
Cell[143092, 3569, 260, 6, 29, "Input",ExpressionUUID->"008c9c97-af54-4c7c-a4a2-29e5c160783f"],
Cell[143355, 3577, 142, 3, 29, "Input",ExpressionUUID->"bf325de9-2aed-4274-9177-5dc5a65b375a"],
Cell[143500, 3582, 204, 4, 29, "Input",ExpressionUUID->"24f0ffd9-517b-4163-b5e4-5134b682114d"]
}, Open  ]],
Cell[CellGroupData[{
Cell[143741, 3591, 160, 3, 54, "Subsection",ExpressionUUID->"24ada6fe-dba7-4f3b-8580-2d397db08871"],
Cell[143904, 3596, 1000, 17, 29, "Input",ExpressionUUID->"c805dd39-8d0e-4653-bd3d-7bda72f318b0"],
Cell[CellGroupData[{
Cell[144929, 3617, 234, 4, 45, "Subsubsection",ExpressionUUID->"5f599743-3b86-4ab0-a4fb-57ee161575db"],
Cell[145166, 3623, 383, 7, 29, "Input",ExpressionUUID->"efde5a51-a2b6-4122-a8b2-3a4dc1a7f485"],
Cell[145552, 3632, 606, 12, 31, "Input",ExpressionUUID->"e3a11d36-196c-46b1-b12b-4745e5414db8"],
Cell[146161, 3646, 496, 13, 29, "Input",ExpressionUUID->"6d2f0dd7-95d3-43a7-8ca0-6f483b47597b"]
}, Open  ]],
Cell[CellGroupData[{
Cell[146694, 3664, 361, 11, 45, "Subsubsection",ExpressionUUID->"19968b37-f91d-40c7-9781-589e4631b430"],
Cell[147058, 3677, 236, 4, 35, "Text",ExpressionUUID->"5bb95ecf-9acb-4c06-aca1-6a616feccfcf"],
Cell[147297, 3683, 1324, 32, 74, "Input",ExpressionUUID->"3fccc717-3733-4283-9044-6acf94d64f51"],
Cell[148624, 3717, 601, 14, 32, "Input",ExpressionUUID->"9a680507-970e-4730-a3ad-96866f5ecf6c"],
Cell[149228, 3733, 440, 10, 31, "Input",ExpressionUUID->"842e8bc9-4266-4231-8f4e-cfed02a7d216"],
Cell[149671, 3745, 552, 15, 29, "Input",ExpressionUUID->"11ec9228-0eb5-4b4d-aac4-883f4f2f85c4"],
Cell[150226, 3762, 208, 4, 29, "Input",ExpressionUUID->"5bfaa40b-b0f6-4b6c-ac49-dd0faca422b9"],
Cell[150437, 3768, 202, 4, 29, "Input",ExpressionUUID->"34522854-6c61-418e-9ee0-d1e7aaad293f"]
}, Open  ]]
}, Open  ]],
Cell[CellGroupData[{
Cell[150688, 3778, 350, 5, 54, "Subsection",ExpressionUUID->"46ee4ebc-a141-4e8f-b6bd-452a45fa21dd"],
Cell[151041, 3785, 221, 4, 35, "Text",ExpressionUUID->"f9146eb6-392d-46b8-9c71-9dd23b59f4ae"],
Cell[151265, 3791, 498, 12, 29, "Input",ExpressionUUID->"4808a124-0d4f-4d04-b2cc-0e9a5099a2bc"],
Cell[151766, 3805, 270, 4, 35, "Text",ExpressionUUID->"38cd81db-edb4-48b7-bce4-25334ca33ebe"],
Cell[152039, 3811, 1515, 34, 71, "Input",ExpressionUUID->"2d4517d6-4980-4978-998f-3a1fcc4891de"],
Cell[153557, 3847, 860, 14, 29, "Input",ExpressionUUID->"339e7ffe-6c1c-4758-b0a4-ecb84b171fe2"],
Cell[154420, 3863, 2034, 55, 113, "Input",ExpressionUUID->"0d6530a5-088e-4511-a0d3-148fcda6f7f7"],
Cell[156457, 3920, 2285, 60, 133, "Input",ExpressionUUID->"c12c772f-01a3-48f9-9eb5-32146ce13f88"],
Cell[158745, 3982, 418, 8, 29, "Input",ExpressionUUID->"7d3a9aba-3eaa-4641-a563-bdeb65a3c4db"],
Cell[159166, 3992, 310, 6, 29, "Input",ExpressionUUID->"36031966-c9a3-4648-8385-e394f20f0174"],
Cell[159479, 4000, 201, 4, 29, "Input",ExpressionUUID->"d8e439fb-f94b-4d16-8216-ac4341fa7187"]
}, Open  ]],
Cell[CellGroupData[{
Cell[159717, 4009, 174, 3, 54, "Subsection",ExpressionUUID->"b8ba7e87-e164-4059-aa25-d8116b8c4b94"],
Cell[159894, 4014, 3288, 81, 154, "Input",ExpressionUUID->"de74dff6-976a-4e2d-bf22-9dc8720e32ce"],
Cell[163185, 4097, 3212, 80, 154, "Input",ExpressionUUID->"64dd61ec-21d9-419a-a961-90ce6ad404df"],
Cell[166400, 4179, 3330, 81, 154, "Input",ExpressionUUID->"51c04858-1a63-4d1d-a2c3-8b335b93d466"]
}, Open  ]],
Cell[CellGroupData[{
Cell[169767, 4265, 340, 5, 54, "Subsection",ExpressionUUID->"5b7fcc2d-c1df-4161-baca-d1f3d4c6c610"],
Cell[170110, 4272, 477, 7, 35, "Text",ExpressionUUID->"1db2b9b5-79c1-4316-b66f-857bca19d986"],
Cell[170590, 4281, 546, 12, 29, "Input",ExpressionUUID->"d102d4dd-7276-4077-ae69-19a327198a34"],
Cell[CellGroupData[{
Cell[171161, 4297, 210, 4, 45, "Subsubsection",ExpressionUUID->"8ecd4cf1-0883-4714-a292-f4711d7d1260"],
Cell[171374, 4303, 929, 25, 51, "Input",ExpressionUUID->"10bf751b-1a50-4a26-afc9-b38a1aa2d6c2"],
Cell[172306, 4330, 929, 23, 92, "Input",ExpressionUUID->"bd887d02-1446-4a4b-b983-fb991b84646c"],
Cell[173238, 4355, 508, 13, 35, "Text",ExpressionUUID->"448b9423-4a84-4da2-b7a1-8178873f60e6"],
Cell[173749, 4370, 2160, 43, 141, "Input",ExpressionUUID->"0e3cc776-4f19-4ab2-aaf5-90e2c3bf2237"],
Cell[175912, 4415, 185, 3, 35, "Text",ExpressionUUID->"93a30f6a-14b7-45bb-8fa3-1daca7e3e02c"],
Cell[176100, 4420, 431, 11, 32, "Input",ExpressionUUID->"5b1ec968-f72e-4145-8821-dd118ec548b2"],
Cell[176534, 4433, 354, 8, 29, "Input",ExpressionUUID->"db765c14-eaa8-4e47-9387-3151176d543b"]
}, Open  ]]
}, Open  ]],
Cell[CellGroupData[{
Cell[176937, 4447, 330, 5, 54, "Subsection",ExpressionUUID->"41c45932-c703-4ba6-ae03-e43683c3f52b"],
Cell[177270, 4454, 1712, 39, 51, "Input",ExpressionUUID->"a73f422c-0e3a-4fe6-aea7-54fc2abc8a58"],
Cell[178985, 4495, 1165, 25, 71, "Input",ExpressionUUID->"9a1baec9-c707-4383-a1b8-24b88984e950"],
Cell[180153, 4522, 414, 8, 29, "Input",ExpressionUUID->"fce891db-7881-4aa3-90b5-faf3ed83b4d0"],
Cell[180570, 4532, 337, 8, 29, "Input",ExpressionUUID->"1cda875a-9665-4386-9644-e7204276ccb4"],
Cell[180910, 4542, 1748, 39, 120, "Input",ExpressionUUID->"7148982d-344b-433b-8de1-6e762b21523f"],
Cell[182661, 4583, 1464, 35, 120, "Input",ExpressionUUID->"f29cd633-e39c-4e6a-9c32-d057d07f1793"],
Cell[184128, 4620, 4121, 111, 270, "Input",ExpressionUUID->"b82b8e03-a88f-4ab0-aeb0-65397ac675e7"],
Cell[188252, 4733, 472, 10, 29, "Input",ExpressionUUID->"7914a272-fd65-4050-8c8f-5d7ea0d230bd"],
Cell[188727, 4745, 474, 10, 29, "Input",ExpressionUUID->"e951df7b-e625-466a-ab5f-e8eb51c1476c"],
Cell[189204, 4757, 321, 6, 29, "Input",ExpressionUUID->"debc10fb-1d09-456e-86e3-e2e40e1f9edd"],
Cell[189528, 4765, 1546, 35, 51, "Input",ExpressionUUID->"09cb1537-5cec-4394-85c2-0d0d03a39d89"],
Cell[191077, 4802, 210, 4, 29, "Input",ExpressionUUID->"caf8e83e-9737-423e-9af6-b060d65a47f7"],
Cell[191290, 4808, 647, 11, 29, "Input",ExpressionUUID->"a2c96e77-b3a9-4d4e-8598-938b5dca292f"]
}, Open  ]],
Cell[CellGroupData[{
Cell[191974, 4824, 253, 4, 54, "Subsection",ExpressionUUID->"d73439b3-72f9-4e77-b795-54360370c7f6"],
Cell[192230, 4830, 676, 13, 31, "Input",ExpressionUUID->"c48c004a-c901-4236-9f23-651828a73935"],
Cell[192909, 4845, 376, 8, 31, "Input",ExpressionUUID->"ca20bf07-4267-4a42-82f9-eb65f9ee2444"],
Cell[193288, 4855, 725, 18, 32, "Input",ExpressionUUID->"75124496-ea4e-4f63-ab2e-11164fb5387c"],
Cell[194016, 4875, 649, 19, 32, "Input",ExpressionUUID->"8334d00c-6d82-41b5-b0b2-5ecbaba8ddf5"],
Cell[194668, 4896, 610, 18, 32, "Input",ExpressionUUID->"bd409b4b-9fe0-43b4-9939-a52ac0b55db5"],
Cell[195281, 4916, 786, 16, 29, "Input",ExpressionUUID->"9ac50fec-1b19-4865-b9cc-6648c3fc624f"],
Cell[196070, 4934, 1401, 33, 54, "Input",ExpressionUUID->"2f4b4e6a-9754-407c-8148-e9cd317265b9"],
Cell[197474, 4969, 1534, 41, 75, "Input",ExpressionUUID->"bfb6cfe5-56db-4c92-90b2-6bcd3ea3e5e8"],
Cell[199011, 5012, 207, 4, 29, "Input",ExpressionUUID->"0416ebf6-9fc5-4fc6-a12a-8e60aa23d4c9"],
Cell[199221, 5018, 206, 4, 29, "Input",ExpressionUUID->"6e9d0842-b689-4854-a5a9-a0b6b79dc7d7"],
Cell[CellGroupData[{
Cell[199452, 5026, 327, 10, 45, "Subsubsection",ExpressionUUID->"76f38238-51bf-4a2f-b5c3-37b6cbccf2c7"],
Cell[199782, 5038, 987, 24, 71, "Input",ExpressionUUID->"e3dbbcfa-eb8a-42c8-992f-ca035f43f5a1"],
Cell[200772, 5064, 288, 6, 29, "Input",ExpressionUUID->"eb07ce66-c378-452f-ad11-9581a1669c52"]
}, Open  ]],
Cell[CellGroupData[{
Cell[201097, 5075, 352, 10, 45, "Subsubsection",ExpressionUUID->"9711ab44-cec6-4f02-b0ac-9bfa64da5594"],
Cell[201452, 5087, 1170, 30, 71, "Input",ExpressionUUID->"6329c029-6bf9-43ca-ab22-52a137a2b314"],
Cell[202625, 5119, 1063, 30, 51, "Input",ExpressionUUID->"5c95e043-3dab-4d67-8808-d131bf854cfc"],
Cell[203691, 5151, 813, 19, 29, "Input",ExpressionUUID->"af9a970d-5f0a-4804-80ba-35d8e85e1980",
 CellTags->"FindPeaks_templates"],
Cell[204507, 5172, 1012, 29, 71, "Input",ExpressionUUID->"43ce4204-8f04-482a-b0aa-f8da3143774a"],
Cell[205522, 5203, 3710, 96, 259, "Input",ExpressionUUID->"d4bde491-2e17-4a74-946e-838af17daf9c"],
Cell[209235, 5301, 1183, 29, 113, "Input",ExpressionUUID->"c4afd4cf-f3a5-4821-a847-531eb8ce5e8f"],
Cell[210421, 5332, 2523, 63, 178, "Input",ExpressionUUID->"91cdf0af-9966-4653-a7b0-350a86615961"],
Cell[212947, 5397, 884, 21, 133, "Input",ExpressionUUID->"e874c583-bc05-4859-b767-466e9bfeccd4"],
Cell[213834, 5420, 2901, 73, 236, "Input",ExpressionUUID->"c047202a-81ea-4864-91ad-6e7163dbf5d2"],
Cell[216738, 5495, 351, 8, 29, "Input",ExpressionUUID->"8548600b-16f4-4a00-99df-3b0394677ef5"],
Cell[217092, 5505, 506, 12, 29, "Input",ExpressionUUID->"cf8b9b85-798f-4d3d-92f2-b872247853bf"]
}, Open  ]],
Cell[CellGroupData[{
Cell[217635, 5522, 330, 9, 45, "Subsubsection",ExpressionUUID->"9fa520a1-a92a-4ea0-9954-82e0e70a2258"],
Cell[217968, 5533, 960, 25, 71, "Input",ExpressionUUID->"c1ee2606-cc5d-4083-91a8-247cdefc50d3"],
Cell[218931, 5560, 1194, 32, 51, "Input",ExpressionUUID->"32b2b849-211c-43f2-81e7-95d1179357e0",
 CellTags->"FindPeaks_templates"],
Cell[220128, 5594, 389, 11, 29, "Input",ExpressionUUID->"93aa9377-3da0-4272-a4fb-b534d70a4758"],
Cell[220520, 5607, 964, 28, 71, "Input",ExpressionUUID->"2139f2c9-35d5-41f1-bf5c-61f5327ecd37"],
Cell[221487, 5637, 3710, 96, 259, "Input",ExpressionUUID->"5476fc86-ac88-4420-bef1-9e8850e14061"],
Cell[225200, 5735, 1183, 29, 113, "Input",ExpressionUUID->"828f6745-d606-455d-a77e-6a192a9009d4"],
Cell[226386, 5766, 2517, 63, 178, "Input",ExpressionUUID->"823aa321-e4f3-4726-84f2-84482f3176d3"],
Cell[228906, 5831, 884, 21, 133, "Input",ExpressionUUID->"9bf88376-e07e-4b04-adda-dead65c7ad20"],
Cell[229793, 5854, 2903, 73, 236, "Input",ExpressionUUID->"a5b94f2d-da8e-421e-85bf-1e766425a1a2"],
Cell[232699, 5929, 351, 8, 29, "Input",ExpressionUUID->"39dc5e3c-162f-41ff-baf0-4cab8938d9cf"],
Cell[233053, 5939, 506, 12, 29, "Input",ExpressionUUID->"92ffe1f5-f90a-4adf-967e-233da5508d1a"]
}, Open  ]],
Cell[CellGroupData[{
Cell[233596, 5956, 429, 11, 45, "Subsubsection",ExpressionUUID->"5faa354b-2703-4a77-9a9e-2aca7dfc2678"],
Cell[234028, 5969, 954, 25, 71, "Input",ExpressionUUID->"4e47620b-474d-4cfe-a310-10bebe0ccfda"],
Cell[234985, 5996, 1170, 32, 51, "Input",ExpressionUUID->"d3338458-f262-4fa1-808a-2d13d96fc32d",
 CellTags->"FindPeaks_templates"],
Cell[236158, 6030, 389, 11, 29, "Input",ExpressionUUID->"935af638-ef96-458b-a3dd-b254e9383f27"],
Cell[236550, 6043, 964, 28, 71, "Input",ExpressionUUID->"4c499bc4-f179-45c0-9402-6179d57afa1a"],
Cell[237517, 6073, 3710, 96, 259, "Input",ExpressionUUID->"f70d86cf-88be-45e6-8ee4-06e82523c3e0"],
Cell[241230, 6171, 1183, 29, 113, "Input",ExpressionUUID->"13f4d85b-118f-42fc-a14b-3747df927804"],
Cell[242416, 6202, 2517, 63, 178, "Input",ExpressionUUID->"89246731-204b-4b17-9983-77b8f70b04f7"],
Cell[244936, 6267, 884, 21, 133, "Input",ExpressionUUID->"15f5004f-5f64-477c-9dd0-38fc2e4a261b"],
Cell[245823, 6290, 2904, 73, 236, "Input",ExpressionUUID->"cdb4ad8d-0b05-4dc5-a82f-2e552e1dae29"],
Cell[248730, 6365, 351, 8, 29, "Input",ExpressionUUID->"d0574b34-32d1-4ff7-ae41-04f9be7f5ee5"],
Cell[249084, 6375, 506, 12, 29, "Input",ExpressionUUID->"314ff7c0-ca5a-4be8-93dd-a8872e0dfa92"]
}, Open  ]]
}, Open  ]]
}, Open  ]],
Cell[CellGroupData[{
Cell[249651, 6394, 161, 3, 68, "Section",ExpressionUUID->"1bffaa92-9532-4c92-8e88-0a431cbdcffe"],
Cell[249815, 6399, 202, 4, 29, "Input",ExpressionUUID->"daa946aa-f0ae-4698-a9d4-9639cb822a93"],
Cell[250020, 6405, 208, 4, 29, "Input",ExpressionUUID->"3e5aa5b8-1e88-4338-8792-53279bb017ef"],
Cell[250231, 6411, 210, 4, 29, "Input",ExpressionUUID->"678c31f0-2922-418e-b17b-ef7424922338"],
Cell[250444, 6417, 207, 4, 29, "Input",ExpressionUUID->"d472a53e-faa3-414f-a176-584a6a99d589"]
}, Open  ]]
}, Open  ]]
}
]
*)
